# Supplementary material for: catena-Poly[[[diaqua­(1,10-phenanthroline-κ2 N,N′)zinc]-μ-4-hy­droxy-3-sulfonato­benzoato-κ2 O 3:O 1] sesquihydrate]
Source: Acta Crystallogr Sect E Struct Rep Online. 2012 May 2;68(Pt 6):m722. doi: 10.1107/S1600536812018740 (PMC3379067; doi:10.1107/S1600536812018740)
Supplement: Supplementary file 1 [file e-68-0m722-sup1.cif]

##############################################################################
#                                                                            #
# This CIF contains the data in a paper accepted for publication in          #
# Acta Crystallographica Section E. It conforms to the requirements of       #
# Notes for Authors for Acta Crystallographica Section E, and has been       #
# peer reviewed under the auspices of the IUCr Commission on Journals.       #
#                                                                            #
# Full details of the Crystallographic Information File format               #
# are given in the paper "The Crystallographic Information File (CIF):       #
# a New Standard Archive File for Crystallography" by S. R. Hall, F. H.      #
# Allen and I. D. Brown [Acta Cryst. (1991), A47, 655-685].                  #
#                                                                            #
# The current version of the core CIF dictionary is obtainable from          #
# ftp://ftp.iucr.org/pub/cif_core.dic.                                       #
#                                                                            #
# Software is freely available for graphical display of the structure(s)     #
# in this CIF. For information consult the CIF software page                 #
# http://www.iucr.org/resources/cif/software.                                #
#                                                                            #
# This file may be used for bona fide research purposes within the           #
# scientific community so long as proper attribution is given to the journal # 
# article from which it was obtained.                                        #
#                                                                            #
##############################################################################
data_global
_audit_creation_method     SHELXL-97
_journal_date_recd_electronic     2012-04-23
_journal_date_accepted     2012-04-26
_journal_name_full     'Acta Crystallographica, Section E'
_journal_year     2012
_journal_volume     68
_journal_issue      6
_journal_page_first     m722
_journal_page_last     m722
_journal_paper_category     QM
_journal_paper_doi     10.1107/S1600536812018740
_journal_coeditor_code     BT5893
_publ_contact_author
;
     Dr. Seik Weng Ng
     Department of Chemistry
     University of Malaya
     50603 Kuala Lumpur
     Malaysia
;
_publ_contact_author_email     seikweng@um.edu.my
_publ_contact_author_fax     '03 7967 4193'
_publ_contact_author_phone     '03 7967 6778'
_publ_section_title
;\
<i>catena</i>-Poly[[[diaqua(1,10-phenanthroline-\k^2^<i>N</i>,<i>N</i>')zinc]-\
\m-4-hydroxy-3-sulfonatobenzoato-\k^2^<i>O</i>^3^:<i>O</i>^1^]
sesquihydrate]
;
loop_
    _publ_author_name
    _publ_author_address
    'Fang, Xiang-Qian'
;
Key Laboratory of Functional Inorganic Material Chemistry
Ministry of Education
Heilongjiang University
Harbin 150080
People's Republic of China
;
    'Gao, Shan'
;
Key Laboratory of Functional Inorganic Material Chemistry
Ministry of Education
Heilongjiang University
Harbin 150080
People's Republic of China
;
    'Ng, Seik Weng'
;
Department of Chemistry
University of Malaya
50603 Kuala Lumpur
Malaysia
and
Chemistry Department
Faculty of Science
King Abdulaziz University
PO Box 80203 Jeddah
Saudi Arabia
;
data_I
_audit_creation_method     SHELXL-97
_chemical_name_systematic
;
<i>catena</i>-Poly[[[diaqua(1,10-phenanthroline-\k^2^<i>N</i>,<i>N</i>')zinc]-
\m-4-hydroxy-3-sulfonatobenzoato-\k^2^<i>O</i>^3^:<i>O</i>^1^] sesquihydrate]
;
_chemical_name_common     ?
_chemical_formula_moiety     'C19 H16 N2 O8 S Zn, 1.5(H2 O)'
_chemical_formula_sum     'C19 H19 N2 O9.50 S Zn'
_chemical_formula_iupac     '[Zn (C7 H4 O6 S) (C12 H8 N2) (H2 O)2], 1.5H2 O'
_chemical_formula_weight     524.79
_chemical_melting_point     ?
_symmetry_cell_setting     monoclinic
_symmetry_space_group_name_H-M     'C 2/c'
_symmetry_space_group_name_Hall     '-C 2yc'
loop_
    _symmetry_equiv_pos_as_xyz
    'x, y, z'
    '-x, y, -z+1/2'
    'x+1/2, y+1/2, z'
    '-x+1/2, y+1/2, -z+1/2'
    '-x, -y, -z'
    'x, -y, z-1/2'
    '-x+1/2, -y+1/2, -z'
    'x+1/2, -y+1/2, z-1/2'
_cell_length_a     8.3682(3)
_cell_length_b     17.3251(6)
_cell_length_c     28.6686(10)
_cell_angle_alpha     90.00
_cell_angle_beta     92.8480(10)
_cell_angle_gamma     90.00
_cell_volume     4151.2(3)
_cell_formula_units_Z     8
_cell_measurement_reflns_used     12500
_cell_measurement_theta_min     3.00
_cell_measurement_theta_max     27.46
_cell_measurement_temperature     293(2)
_exptl_crystal_description     prism
_exptl_crystal_colour     colorless
_exptl_crystal_size_max     0.19
_exptl_crystal_size_mid     0.15
_exptl_crystal_size_min     0.11
_exptl_crystal_density_diffrn     1.679
_exptl_crystal_density_meas     ?
_exptl_crystal_density_method     'not measured'
_exptl_crystal_F_000     2152
_exptl_absorpt_coefficient_mu     1.343
_exptl_absorpt_correction_type     multi-scan
_exptl_absorpt_process_details     '(ABSCOR; Higashi, 1995)'
_exptl_absorpt_correction_T_min     0.7844
_exptl_absorpt_correction_T_max     0.8663
_diffrn_ambient_temperature     293(2)
_diffrn_radiation_type     MoK\a
_diffrn_radiation_wavelength     0.71073
_diffrn_radiation_source     'fine-focus sealed tube'
_diffrn_radiation_monochromator     graphite
_diffrn_measurement_device_type     'Rigaku R-AXIS RAPID IP'
_diffrn_measurement_method     '\w scan'
_diffrn_detector_area_resol_mean     ?
_diffrn_reflns_number     20011
_diffrn_reflns_av_R_equivalents     0.0506
_diffrn_reflns_av_sigmaI/netI     0.0418
_diffrn_reflns_theta_min     3.00
_diffrn_reflns_theta_max     27.46
_diffrn_reflns_theta_full     27.46
_diffrn_measured_fraction_theta_max     0.995
_diffrn_measured_fraction_theta_full     0.995
_diffrn_reflns_limit_h_min     -10
_diffrn_reflns_limit_h_max     10
_diffrn_reflns_limit_k_min     -18
_diffrn_reflns_limit_k_max     22
_diffrn_reflns_limit_l_min     -37
_diffrn_reflns_limit_l_max     37
_diffrn_standards_number     0
_diffrn_standards_interval_count     0
_diffrn_standards_interval_time     0
_diffrn_standards_decay_%     0
_reflns_number_total     4741
_reflns_number_gt     3098
_reflns_threshold_expression     I>2\s(I)
_refine_ls_structure_factor_coef     Fsqd
_refine_ls_matrix_type     full
_refine_ls_R_factor_all     0.0740
_refine_ls_R_factor_gt     0.0347
_refine_ls_wR_factor_gt     0.0729
_refine_ls_wR_factor_ref     0.1041
_refine_ls_goodness_of_fit_ref     1.156
_refine_ls_restrained_S_all     1.155
_refine_ls_number_reflns     4741
_refine_ls_number_parameters     326
_refine_ls_number_restraints     8
_refine_ls_hydrogen_treatment     mixed
_refine_ls_weighting_scheme     calc
_refine_ls_weighting_details
         'calc w=1/[\s^2^(Fo^2^)+(0.0376P)^2^+5.6207P] where P=(Fo^2^+2Fc^2^)/3'
_atom_sites_solution_hydrogens     geom
_atom_sites_solution_primary     direct
_atom_sites_solution_secondary     difmap
_refine_ls_shift/su_max     0.001
_refine_ls_shift/su_mean     0.001
_refine_diff_density_max     0.617
_refine_diff_density_min     -0.875
_refine_ls_extinction_method     none
_refine_ls_extinction_coef     ?
loop_
    _atom_type_symbol
    _atom_type_description
    _atom_type_scat_dispersion_real
    _atom_type_scat_dispersion_imag
    _atom_type_scat_source
    'C' 'C' 0.0033 0.0016
                         'International Tables Vol C Tables 4.2.6.8 and 6.1.1.4'
    'H' 'H' 0.0000 0.0000
                         'International Tables Vol C Tables 4.2.6.8 and 6.1.1.4'
    'N' 'N' 0.0061 0.0033
                         'International Tables Vol C Tables 4.2.6.8 and 6.1.1.4'
    'O' 'O' 0.0106 0.0060
                         'International Tables Vol C Tables 4.2.6.8 and 6.1.1.4'
    'S' 'S' 0.1246 0.1234
                         'International Tables Vol C Tables 4.2.6.8 and 6.1.1.4'
    'Zn' 'Zn' 0.2839 1.4301
                         'International Tables Vol C Tables 4.2.6.8 and 6.1.1.4'
_computing_data_collection     'RAPID-AUTO (Rigaku, 1998)'
_computing_cell_refinement     'RAPID-AUTO (Rigaku, 1998)'
_computing_data_reduction     'CrystalClear (Rigaku/MSC, 2002)'
_computing_structure_solution     'SHELXS97 (Sheldrick, 2008)'
_computing_structure_refinement     'SHELXL97 (Sheldrick, 2008)'
_computing_molecular_graphics     'X-SEED (Barbour, 2001)'
_computing_publication_material     'publCIF (Westrip, 2010)'
loop_
    _atom_site_type_symbol
    _atom_site_label
    _atom_site_fract_x
    _atom_site_fract_y
    _atom_site_fract_z
    _atom_site_U_iso_or_equiv
    _atom_site_adp_type
    _atom_site_calc_flag
    _atom_site_refinement_flags
    _atom_site_occupancy
    _atom_site_symmetry_multiplicity
    _atom_site_disorder_assembly
    _atom_site_disorder_group
    Zn Zn1 0.61591(4) 0.232574(19) 0.342240(11) 0.02942(12) Uani d . 1 1 . .
    S S1 1.01800(9) 0.26433(4) 0.37668(3) 0.02952(18) Uani d . 1 1 . .
    O O1 0.8591(2) 0.23027(12) 0.37134(7) 0.0340(5) Uani d . 1 1 . .
    O O2 1.0907(3) 0.27321(13) 0.33170(8) 0.0489(7) Uani d . 1 1 . .
    O O3 1.1182(3) 0.22346(14) 0.41081(9) 0.0523(7) Uani d . 1 1 . .
    O O4 0.8751(3) 0.31120(12) 0.46469(7) 0.0415(6) Uani d D 1 1 . .
    O O5 1.0863(3) 0.62949(11) 0.37689(7) 0.0331(5) Uani d . 1 1 . .
    O O6 1.1071(3) 0.54964(13) 0.31619(8) 0.0518(7) Uani d . 1 1 . .
    O O1W 0.6923(3) 0.17550(13) 0.28105(7) 0.0314(5) Uani d D 1 1 . .
    O O2W 0.3893(3) 0.22125(19) 0.30948(9) 0.0579(8) Uani d D 1 1 . .
    O O3W 1.0000 0.1982(2) 0.2500 0.0491(9) Uani d SD 1 2 . .
    O O4W 0.7309(3) 0.35044(14) 0.53999(8) 0.0421(6) Uani d D 1 1 . .
    N N1 0.5209(3) 0.30126(15) 0.39576(8) 0.0332(6) Uani d . 1 1 . .
    N N2 0.6531(3) 0.34633(15) 0.31609(9) 0.0374(6) Uani d . 1 1 . .
    C C1 0.9919(4) 0.35998(16) 0.39722(10) 0.0280(6) Uani d . 1 1 . .
    C C2 0.9203(4) 0.37230(17) 0.43963(10) 0.0313(7) Uani d . 1 1 . .
    C C3 0.8988(4) 0.44787(18) 0.45453(11) 0.0385(8) Uani d . 1 1 . .
    H H3 0.8495 0.4571 0.4824 0.046 Uiso calc R 1 1 . .
    C C4 0.9496(4) 0.50923(17) 0.42853(11) 0.0369(8) Uani d . 1 1 . .
    H H4A 0.9348 0.5593 0.4392 0.044 Uiso calc R 1 1 . .
    C C5 1.0230(4) 0.49733(17) 0.38647(10) 0.0318(7) Uani d . 1 1 . .
    C C6 1.0417(4) 0.42181(17) 0.37114(10) 0.0302(7) Uani d . 1 1 . .
    H H6 1.0885 0.4128 0.3429 0.036 Uiso calc R 1 1 . .
    C C7 1.0760(4) 0.56319(17) 0.35757(10) 0.0332(7) Uani d . 1 1 . .
    C C8 0.5305(4) 0.37811(19) 0.38722(11) 0.0377(8) Uani d . 1 1 . .
    C C9 0.4569(4) 0.2779(2) 0.43478(12) 0.0429(8) Uani d . 1 1 . .
    H H9 0.4499 0.2252 0.4406 0.051 Uiso calc R 1 1 . .
    C C10 0.3996(5) 0.3299(3) 0.46746(13) 0.0599(12) Uani d . 1 1 . .
    H H10 0.3567 0.3118 0.4947 0.072 Uiso calc R 1 1 . .
    C C11 0.4075(5) 0.4066(3) 0.45891(15) 0.0636(12) Uani d . 1 1 . .
    H H11A 0.3691 0.4414 0.4803 0.076 Uiso calc R 1 1 . .
    C C12 0.4733(5) 0.4339(2) 0.41789(14) 0.0517(10) Uani d . 1 1 . .
    C C13 0.4894(6) 0.5136(2) 0.40649(19) 0.0738(14) Uani d . 1 1 . .
    H H13 0.4525 0.5509 0.4267 0.089 Uiso calc R 1 1 . .
    C C14 0.5563(6) 0.5357(2) 0.3673(2) 0.0795(15) Uani d . 1 1 . .
    H H14 0.5647 0.5881 0.3609 0.095 Uiso calc R 1 1 . .
    C C15 0.6156(5) 0.4811(2) 0.33509(15) 0.0564(11) Uani d . 1 1 . .
    C C16 0.6890(6) 0.5010(2) 0.29391(17) 0.0740(14) Uani d . 1 1 . .
    H H16 0.7015 0.5528 0.2862 0.089 Uiso calc R 1 1 . .
    C C17 0.7418(6) 0.4454(3) 0.26522(15) 0.0701(13) Uani d . 1 1 . .
    H H17 0.7913 0.4584 0.2380 0.084 Uiso calc R 1 1 . .
    C C18 0.7207(5) 0.3679(2) 0.27727(12) 0.0506(10) Uani d . 1 1 . .
    H H18 0.7555 0.3300 0.2572 0.061 Uiso calc R 1 1 . .
    C C19 0.6008(4) 0.40212(18) 0.34510(11) 0.0376(8) Uani d . 1 1 . .
    H H4 0.832(5) 0.328(2) 0.4885(9) 0.066(13) Uiso d D 1 1 . .
    H H11 0.665(6) 0.1314(13) 0.2903(16) 0.092(17) Uiso d D 1 1 . .
    H H12 0.7903(16) 0.176(2) 0.2762(13) 0.054(12) Uiso d D 1 1 . .
    H H21 0.301(3) 0.232(2) 0.3201(14) 0.060(12) Uiso d D 1 1 . .
    H H22 0.368(5) 0.204(2) 0.2826(7) 0.066(13) Uiso d D 1 1 . .
    H H31 1.023(5) 0.2307(17) 0.2710(10) 0.055(12) Uiso d D 1 1 . .
    H H41 0.669(4) 0.3148(17) 0.5466(14) 0.064(13) Uiso d D 1 1 . .
    H H42 0.784(4) 0.358(2) 0.5651(8) 0.060(13) Uiso d D 1 1 . .
loop_
    _atom_site_aniso_label
    _atom_site_aniso_U_11
    _atom_site_aniso_U_22
    _atom_site_aniso_U_33
    _atom_site_aniso_U_12
    _atom_site_aniso_U_13
    _atom_site_aniso_U_23
    Zn1 0.0375(2) 0.02202(19) 0.02921(19) -0.00039(15) 0.00628(15) -0.00082(14)
    S1 0.0306(4) 0.0221(4) 0.0363(4) -0.0016(3) 0.0063(3) -0.0058(3)
    O1 0.0303(11) 0.0265(11) 0.0448(12) -0.0081(9) -0.0009(10) -0.0059(9)
    O2 0.0613(16) 0.0375(14) 0.0506(14) -0.0070(12) 0.0310(13) -0.0130(11)
    O3 0.0504(16) 0.0372(14) 0.0673(17) 0.0087(12) -0.0172(13) -0.0003(12)
    O4 0.0697(17) 0.0242(11) 0.0324(12) -0.0106(11) 0.0196(12) -0.0017(9)
    O5 0.0482(14) 0.0223(11) 0.0292(10) -0.0077(10) 0.0066(10) -0.0020(9)
    O6 0.094(2) 0.0289(13) 0.0343(12) -0.0179(13) 0.0245(13) -0.0051(10)
    O1W 0.0369(13) 0.0288(12) 0.0295(11) -0.0043(10) 0.0108(10) -0.0007(9)
    O2W 0.0366(15) 0.100(2) 0.0372(14) 0.0095(15) 0.0010(13) -0.0240(15)
    O3W 0.047(2) 0.055(2) 0.045(2) 0.000 0.0070(19) 0.000
    O4W 0.0600(17) 0.0377(14) 0.0292(12) -0.0082(12) 0.0086(12) -0.0005(10)
    N1 0.0329(14) 0.0366(15) 0.0302(13) 0.0011(12) 0.0038(12) -0.0056(11)
    N2 0.0476(17) 0.0278(14) 0.0372(14) 0.0006(12) 0.0052(13) 0.0011(11)
    C1 0.0295(16) 0.0228(15) 0.0319(15) -0.0045(12) 0.0043(13) -0.0046(12)
    C2 0.0408(18) 0.0253(15) 0.0283(15) -0.0090(13) 0.0061(14) -0.0004(12)
    C3 0.058(2) 0.0294(17) 0.0296(16) -0.0062(15) 0.0174(16) -0.0054(13)
    C4 0.055(2) 0.0228(16) 0.0336(16) -0.0083(15) 0.0118(16) -0.0082(13)
    C5 0.0423(19) 0.0231(15) 0.0305(15) -0.0064(13) 0.0067(14) -0.0005(12)
    C6 0.0371(17) 0.0295(16) 0.0249(14) -0.0059(13) 0.0094(13) -0.0027(12)
    C7 0.0427(19) 0.0251(16) 0.0323(16) -0.0073(14) 0.0069(15) -0.0047(13)
    C8 0.0375(18) 0.0310(17) 0.0438(18) 0.0069(14) -0.0054(15) -0.0119(15)
    C9 0.0344(18) 0.056(2) 0.0386(18) 0.0004(16) 0.0027(15) -0.0060(16)
    C10 0.046(2) 0.091(4) 0.044(2) 0.000(2) 0.0122(19) -0.019(2)
    C11 0.052(3) 0.079(3) 0.060(3) 0.013(2) 0.004(2) -0.038(2)
    C12 0.046(2) 0.050(2) 0.059(2) 0.0124(18) -0.0039(19) -0.0237(19)
    C13 0.081(3) 0.044(3) 0.095(4) 0.023(2) -0.004(3) -0.034(3)
    C14 0.106(4) 0.025(2) 0.107(4) 0.009(2) -0.004(3) -0.014(2)
    C15 0.068(3) 0.0264(18) 0.074(3) 0.0044(18) -0.007(2) 0.0001(18)
    C16 0.105(4) 0.032(2) 0.085(3) -0.009(2) 0.002(3) 0.019(2)
    C17 0.099(4) 0.050(3) 0.061(3) -0.013(3) 0.011(3) 0.020(2)
    C18 0.070(3) 0.037(2) 0.045(2) -0.0027(18) 0.013(2) 0.0070(16)
    C19 0.042(2) 0.0239(16) 0.0462(19) 0.0049(14) -0.0069(16) -0.0018(14)
loop_
    _geom_bond_atom_site_label_1
    _geom_bond_atom_site_label_2
    _geom_bond_site_symmetry_2
    _geom_bond_distance
    _geom_bond_publ_flag
    Zn1 O5 3_445 2.065(2) ?
    Zn1 O2W . 2.083(3) ?
    Zn1 N1 . 2.127(2) ?
    Zn1 N2 . 2.137(3) ?
    Zn1 O1W . 2.139(2) ?
    Zn1 O1 . 2.161(2) ?
    S1 O3 . 1.442(3) ?
    S1 O1 . 1.456(2) ?
    S1 O2 . 1.461(2) ?
    S1 C1 . 1.776(3) ?
    O4 C2 . 1.344(3) ?
    O4 H4 . 0.839(10) ?
    O5 C7 . 1.276(3) ?
    O5 Zn1 3 2.065(2) ?
    O6 C7 . 1.249(4) ?
    O1W H11 . 0.844(10) ?
    O1W H12 . 0.839(10) ?
    O2W H21 . 0.835(10) ?
    O2W H22 . 0.836(10) ?
    O3W H31 . 0.839(10) ?
    O4W H41 . 0.836(10) ?
    O4W H42 . 0.838(10) ?
    N1 C9 . 1.327(4) ?
    N1 C8 . 1.357(4) ?
    N2 C18 . 1.327(4) ?
    N2 C19 . 1.362(4) ?
    C1 C6 . 1.383(4) ?
    C1 C2 . 1.398(4) ?
    C2 C3 . 1.392(4) ?
    C3 C4 . 1.378(4) ?
    C3 H3 . 0.9300 ?
    C4 C5 . 1.395(4) ?
    C4 H4A . 0.9300 ?
    C5 C6 . 1.392(4) ?
    C5 C7 . 1.491(4) ?
    C6 H6 . 0.9300 ?
    C8 C12 . 1.407(4) ?
    C8 C19 . 1.431(5) ?
    C9 C10 . 1.401(5) ?
    C9 H9 . 0.9300 ?
    C10 C11 . 1.354(6) ?
    C10 H10 . 0.9300 ?
    C11 C12 . 1.405(6) ?
    C11 H11A . 0.9300 ?
    C12 C13 . 1.427(6) ?
    C13 C14 . 1.335(6) ?
    C13 H13 . 0.9300 ?
    C14 C15 . 1.429(6) ?
    C14 H14 . 0.9300 ?
    C15 C16 . 1.401(6) ?
    C15 C19 . 1.404(5) ?
    C16 C17 . 1.356(6) ?
    C16 H16 . 0.9300 ?
    C17 C18 . 1.398(5) ?
    C17 H17 . 0.9300 ?
    C18 H18 . 0.9300 ?
loop_
    _geom_angle_atom_site_label_1
    _geom_angle_atom_site_label_2
    _geom_angle_atom_site_label_3
    _geom_angle_site_symmetry_1
    _geom_angle_site_symmetry_3
    _geom_angle
    _geom_angle_publ_flag
    O5 Zn1 O2W 3_445 . 90.42(11) ?
    O5 Zn1 N1 3_445 . 94.52(9) ?
    O2W Zn1 N1 . . 90.76(10) ?
    O5 Zn1 N2 3_445 . 171.77(9) ?
    O2W Zn1 N2 . . 94.24(12) ?
    N1 Zn1 N2 . . 78.66(10) ?
    O5 Zn1 O1W 3_445 . 92.44(8) ?
    O2W Zn1 O1W . . 83.65(9) ?
    N1 Zn1 O1W . . 171.10(10) ?
    N2 Zn1 O1W . . 94.81(9) ?
    O5 Zn1 O1 3_445 . 86.06(8) ?
    O2W Zn1 O1 . . 172.29(10) ?
    N1 Zn1 O1 . . 96.35(9) ?
    N2 Zn1 O1 . . 90.09(10) ?
    O1W Zn1 O1 . . 89.65(8) ?
    O3 S1 O1 . . 111.69(15) ?
    O3 S1 O2 . . 113.39(16) ?
    O1 S1 O2 . . 111.59(14) ?
    O3 S1 C1 . . 108.07(14) ?
    O1 S1 C1 . . 106.63(13) ?
    O2 S1 C1 . . 104.94(13) ?
    S1 O1 Zn1 . . 150.55(14) ?
    C2 O4 H4 . . 108(3) ?
    C7 O5 Zn1 . 3 125.22(19) ?
    Zn1 O1W H11 . . 94(3) ?
    Zn1 O1W H12 . . 118(3) ?
    H11 O1W H12 . . 111(4) ?
    Zn1 O2W H21 . . 128(3) ?
    Zn1 O2W H22 . . 127(3) ?
    H21 O2W H22 . . 105(4) ?
    H41 O4W H42 . . 103(4) ?
    C9 N1 C8 . . 118.8(3) ?
    C9 N1 Zn1 . . 128.2(2) ?
    C8 N1 Zn1 . . 113.01(19) ?
    C18 N2 C19 . . 118.4(3) ?
    C18 N2 Zn1 . . 129.1(2) ?
    C19 N2 Zn1 . . 112.6(2) ?
    C6 C1 C2 . . 120.4(3) ?
    C6 C1 S1 . . 119.9(2) ?
    C2 C1 S1 . . 119.7(2) ?
    O4 C2 C3 . . 122.2(3) ?
    O4 C2 C1 . . 119.3(3) ?
    C3 C2 C1 . . 118.6(3) ?
    C4 C3 C2 . . 120.8(3) ?
    C4 C3 H3 . . 119.6 ?
    C2 C3 H3 . . 119.6 ?
    C3 C4 C5 . . 121.0(3) ?
    C3 C4 H4A . . 119.5 ?
    C5 C4 H4A . . 119.5 ?
    C6 C5 C4 . . 118.2(3) ?
    C6 C5 C7 . . 120.2(3) ?
    C4 C5 C7 . . 121.6(3) ?
    C1 C6 C5 . . 121.0(3) ?
    C1 C6 H6 . . 119.5 ?
    C5 C6 H6 . . 119.5 ?
    O6 C7 O5 . . 124.7(3) ?
    O6 C7 C5 . . 117.8(3) ?
    O5 C7 C5 . . 117.6(3) ?
    N1 C8 C12 . . 122.4(3) ?
    N1 C8 C19 . . 117.9(3) ?
    C12 C8 C19 . . 119.6(3) ?
    N1 C9 C10 . . 122.3(4) ?
    N1 C9 H9 . . 118.9 ?
    C10 C9 H9 . . 118.9 ?
    C11 C10 C9 . . 119.2(4) ?
    C11 C10 H10 . . 120.4 ?
    C9 C10 H10 . . 120.4 ?
    C10 C11 C12 . . 120.5(3) ?
    C10 C11 H11A . . 119.8 ?
    C12 C11 H11A . . 119.8 ?
    C11 C12 C8 . . 116.8(4) ?
    C11 C12 C13 . . 124.3(4) ?
    C8 C12 C13 . . 118.9(4) ?
    C14 C13 C12 . . 121.2(4) ?
    C14 C13 H13 . . 119.4 ?
    C12 C13 H13 . . 119.4 ?
    C13 C14 C15 . . 121.8(4) ?
    C13 C14 H14 . . 119.1 ?
    C15 C14 H14 . . 119.1 ?
    C16 C15 C19 . . 117.4(4) ?
    C16 C15 C14 . . 124.2(4) ?
    C19 C15 C14 . . 118.5(4) ?
    C17 C16 C15 . . 120.3(4) ?
    C17 C16 H16 . . 119.8 ?
    C15 C16 H16 . . 119.8 ?
    C16 C17 C18 . . 118.9(4) ?
    C16 C17 H17 . . 120.5 ?
    C18 C17 H17 . . 120.5 ?
    N2 C18 C17 . . 122.8(4) ?
    N2 C18 H18 . . 118.6 ?
    C17 C18 H18 . . 118.6 ?
    N2 C19 C15 . . 122.2(3) ?
    N2 C19 C8 . . 117.9(3) ?
    C15 C19 C8 . . 120.0(3) ?
loop_
    _geom_torsion_atom_site_label_1
    _geom_torsion_atom_site_label_2
    _geom_torsion_atom_site_label_3
    _geom_torsion_atom_site_label_4
    _geom_torsion_site_symmetry_1
    _geom_torsion_site_symmetry_2
    _geom_torsion_site_symmetry_3
    _geom_torsion_site_symmetry_4
    _geom_torsion
    _geom_torsion_publ_flag
    O3 S1 O1 Zn1 . . . . 173.2(2) ?
    O2 S1 O1 Zn1 . . . . -58.7(3) ?
    C1 S1 O1 Zn1 . . . . 55.4(3) ?
    O5 Zn1 O1 S1 3_445 . . . 179.0(3) ?
    N1 Zn1 O1 S1 . . . . -86.9(3) ?
    N2 Zn1 O1 S1 . . . . -8.3(3) ?
    O1W Zn1 O1 S1 . . . . 86.5(3) ?
    O5 Zn1 N1 C9 3_445 . . . -4.3(3) ?
    O2W Zn1 N1 C9 . . . . 86.1(3) ?
    N2 Zn1 N1 C9 . . . . -179.7(3) ?
    O1 Zn1 N1 C9 . . . . -90.9(3) ?
    O5 Zn1 N1 C8 3_445 . . . 175.4(2) ?
    O2W Zn1 N1 C8 . . . . -94.2(2) ?
    N2 Zn1 N1 C8 . . . . 0.0(2) ?
    O1 Zn1 N1 C8 . . . . 88.8(2) ?
    O2W Zn1 N2 C18 . . . . -91.4(3) ?
    N1 Zn1 N2 C18 . . . . 178.7(3) ?
    O1W Zn1 N2 C18 . . . . -7.4(3) ?
    O1 Zn1 N2 C18 . . . . 82.3(3) ?
    O2W Zn1 N2 C19 . . . . 90.1(2) ?
    N1 Zn1 N2 C19 . . . . 0.1(2) ?
    O1W Zn1 N2 C19 . . . . 174.0(2) ?
    O1 Zn1 N2 C19 . . . . -96.3(2) ?
    O3 S1 C1 C6 . . . . 120.0(3) ?
    O1 S1 C1 C6 . . . . -119.8(3) ?
    O2 S1 C1 C6 . . . . -1.3(3) ?
    O3 S1 C1 C2 . . . . -60.3(3) ?
    O1 S1 C1 C2 . . . . 59.9(3) ?
    O2 S1 C1 C2 . . . . 178.4(3) ?
    C6 C1 C2 O4 . . . . -179.0(3) ?
    S1 C1 C2 O4 . . . . 1.3(4) ?
    C6 C1 C2 C3 . . . . 0.8(5) ?
    S1 C1 C2 C3 . . . . -178.9(3) ?
    O4 C2 C3 C4 . . . . 178.6(3) ?
    C1 C2 C3 C4 . . . . -1.3(5) ?
    C2 C3 C4 C5 . . . . 0.4(6) ?
    C3 C4 C5 C6 . . . . 0.8(5) ?
    C3 C4 C5 C7 . . . . 178.9(3) ?
    C2 C1 C6 C5 . . . . 0.4(5) ?
    S1 C1 C6 C5 . . . . -179.8(3) ?
    C4 C5 C6 C1 . . . . -1.2(5) ?
    C7 C5 C6 C1 . . . . -179.4(3) ?
    Zn1 O5 C7 O6 3 . . . 11.8(5) ?
    Zn1 O5 C7 C5 3 . . . -168.2(2) ?
    C6 C5 C7 O6 . . . . 13.8(5) ?
    C4 C5 C7 O6 . . . . -164.3(3) ?
    C6 C5 C7 O5 . . . . -166.3(3) ?
    C4 C5 C7 O5 . . . . 15.7(5) ?
    C9 N1 C8 C12 . . . . -0.9(5) ?
    Zn1 N1 C8 C12 . . . . 179.4(3) ?
    C9 N1 C8 C19 . . . . 179.6(3) ?
    Zn1 N1 C8 C19 . . . . -0.1(4) ?
    C8 N1 C9 C10 . . . . -0.2(5) ?
    Zn1 N1 C9 C10 . . . . 179.5(3) ?
    N1 C9 C10 C11 . . . . 0.8(6) ?
    C9 C10 C11 C12 . . . . -0.4(6) ?
    C10 C11 C12 C8 . . . . -0.6(6) ?
    C10 C11 C12 C13 . . . . -178.7(4) ?
    N1 C8 C12 C11 . . . . 1.2(5) ?
    C19 C8 C12 C11 . . . . -179.2(3) ?
    N1 C8 C12 C13 . . . . 179.5(4) ?
    C19 C8 C12 C13 . . . . -1.0(5) ?
    C11 C12 C13 C14 . . . . 178.5(5) ?
    C8 C12 C13 C14 . . . . 0.4(7) ?
    C12 C13 C14 C15 . . . . -0.2(8) ?
    C13 C14 C15 C16 . . . . -179.0(5) ?
    C13 C14 C15 C19 . . . . 0.6(7) ?
    C19 C15 C16 C17 . . . . 0.4(7) ?
    C14 C15 C16 C17 . . . . 180.0(5) ?
    C15 C16 C17 C18 . . . . 0.5(8) ?
    C19 N2 C18 C17 . . . . 0.7(6) ?
    Zn1 N2 C18 C17 . . . . -177.8(3) ?
    C16 C17 C18 N2 . . . . -1.1(7) ?
    C18 N2 C19 C15 . . . . 0.3(5) ?
    Zn1 N2 C19 C15 . . . . 179.1(3) ?
    C18 N2 C19 C8 . . . . -179.0(3) ?
    Zn1 N2 C19 C8 . . . . -0.2(4) ?
    C16 C15 C19 N2 . . . . -0.8(6) ?
    C14 C15 C19 N2 . . . . 179.5(4) ?
    C16 C15 C19 C8 . . . . 178.5(4) ?
    C14 C15 C19 C8 . . . . -1.2(6) ?
    N1 C8 C19 N2 . . . . 0.3(5) ?
    C12 C8 C19 N2 . . . . -179.3(3) ?
    N1 C8 C19 C15 . . . . -179.1(3) ?
    C12 C8 C19 C15 . . . . 1.4(5) ?
loop_
    _geom_hbond_atom_site_label_D
    _geom_hbond_atom_site_label_H
    _geom_hbond_atom_site_label_A
    _geom_hbond_site_symmetry_A
    _geom_hbond_distance_DH
    _geom_hbond_distance_HA
    _geom_hbond_distance_DA
    _geom_hbond_angle_DHA
    O4 H4 O4w . 0.840(10)
                        1.780(10)
                                2.615(3) 172(4)
    O1w H11 O6 3_445 0.840(10)
                             1.680(10)
                                     2.520(3) 172(5)
    O1w H12 O3w . 0.840(10)
                          1.98(2) 2.793(2) 164(4)
    O2w H21 O2 1_455 0.840(10)
                             1.940(10)
                                     2.760(3) 166(4)
    O2w H22 O1w 2_655 0.840(10)
                              1.930(10)
                                      2.767(3) 174(4)
    O3w H31 O2 . 0.840(10)
                         1.95(2) 2.752(3) 160(4)
    O4w H41 O4 7_656 0.840(10)
                             2.23(3) 2.939(3) 142(4)
    O4w H42 O5 5_766 0.840(10)
                             1.950(10)
                                     2.789(3) 177(4)
