# Supplementary material for: catena-Poly[[[diaqua­(1,10-phenanthroline-κ2 N,N′)zinc]-μ-4-hy­droxy-3-sulfonato­benzoato-κ2 O 3:O 1] sesquihydrate]
Source: Acta Crystallogr Sect E Struct Rep Online. 2012 May 2;68(Pt 6):m722. doi: 10.1107/S1600536812018740 (PMC3379067; doi:10.1107/S1600536812018740)
Supplement: Supplementary file 2 [file e-68-0m722-Isup2.hkl]

# 
# h,k,l, Fc-squared, Fo-squared, sigma(Fo-squared) and status flag 
# 
data_I
_shelx_title '  C2/c' 
_shelx_refln_list_code          4 
_shelx_F_calc_maximum      974.83 
_exptl_crystal_F_000      2152.00 
_reflns_d_resolution_high  0.7706 
 
loop_ 
 _symmetry_equiv_pos_as_xyz 
 'x, y, z' 
 '-x, y, -z+1/2' 
 'x+1/2, y+1/2, z' 
 '-x+1/2, y+1/2, -z+1/2' 
 '-x, -y, -z' 
 'x, -y, z-1/2' 
 '-x+1/2, -y+1/2, -z' 
 'x+1/2, -y+1/2, z-1/2' 
 
_cell_length_a     8.3682 
_cell_length_b    17.3251 
_cell_length_c    28.6686 
_cell_angle_alpha  90.000 
_cell_angle_beta   92.848 
_cell_angle_gamma  90.000 
 
_shelx_F_squared_multiplier     1.000 
 
loop_ 
 _refln_index_h 
 _refln_index_k 
 _refln_index_l 
 _refln_F_squared_calc 
 _refln_F_squared_meas 
 _refln_F_squared_sigma 
 _refln_observed_status 
   2   0   0   183585.95   200144.06   2765.95 o 
   4   0   0    31368.16    31446.99    384.93 o 
   6   0   0     1572.14     1613.94    184.44 o 
   8   0   0    11588.20    12387.87    424.19 o 
  10   0   0     2107.89     2133.22    234.30 o 
   3   1   0      268.48      368.46     41.46 o 
   5   1   0     3599.07     3601.07    103.22 o 
   7   1   0      203.48      283.44     66.01 o 
   9   1   0       20.12       35.22     62.10 o 
   2   2   0     1405.24     1204.45     47.82 o 
   4   2   0    29905.62    29913.32    273.49 o 
   6   2   0      570.66      750.28     68.98 o 
   8   2   0     9572.31    10522.55    214.32 o 
  10   2   0      902.99      239.80    204.50 o 
   1   3   0     1854.63     1818.96     23.87 o 
   3   3   0     3829.76     3699.55     92.41 o 
   5   3   0     1322.27     1244.41     74.28 o 
   7   3   0       13.24       59.44     53.46 o 
   9   3   0      410.62      442.83     93.41 o 
   2   4   0    38043.75    36879.64    255.27 o 
   4   4   0    16813.10    16540.65    151.67 o 
   6   4   0     1056.84     1066.91     82.81 o 
   8   4   0     7143.09     7940.10    181.75 o 
  10   4   0      240.50       35.55     70.92 o 
   1   5   0     3677.58     3435.96     56.39 o 
   3   5   0     4896.38     4529.31     65.96 o 
   5   5   0     2430.73     2320.07    132.14 o 
   7   5   0       91.06      188.49     62.55 o 
   9   5   0      993.71      904.14    151.72 o 
   0   6   0    23397.70    23312.22    407.33 o 
   2   6   0    25900.59    24669.28    165.28 o 
   4   6   0    18450.71    18502.39    173.61 o 
   6   6   0     2242.26     2452.31    102.92 o 
   8   6   0     2890.98     3169.71    122.15 o 
  10   6   0      194.66       90.55     76.44 o 
   1   7   0     9736.15     8884.80    172.90 o 
   3   7   0    15976.77    16559.07    160.65 o 
   5   7   0     4747.39     4475.35    125.22 o 
   7   7   0       86.76      189.35     60.90 o 
   9   7   0     1303.48      574.36    275.82 o 
   0   8   0    32698.25    33199.18    586.36 o 
   2   8   0     6520.42     6825.11     91.06 o 
   4   8   0      715.49      696.67     50.57 o 
   6   8   0       21.22       -2.12     48.89 o 
   8   8   0     2070.81     2139.52    120.37 o 
  10   8   0      169.87       51.76     72.21 o 
   1   9   0     8693.82     7904.41    103.05 o 
   3   9   0      715.07      797.27     55.77 o 
   5   9   0     2182.11     2243.47     79.13 o 
   7   9   0      770.82      891.28     89.58 o 
   9   9   0     1464.90      548.83    315.44 o 
   0  10   0    18433.98    17302.08    394.89 o 
   2  10   0      848.40     1110.26     47.69 o 
   4  10   0      872.41      968.31     59.84 o 
   6  10   0      176.03      279.08     60.28 o 
   8  10   0      848.19      645.91    118.20 o 
   1  11   0    29258.14    29729.48    314.69 o 
   3  11   0       19.65       38.86     56.31 o 
   5  11   0    10543.94    10402.61    174.75 o 
   7  11   0      467.19      370.53    122.43 o 
   9  11   0     3250.47     3629.23    166.42 o 
   0  12   0      352.90      310.80     97.10 o 
   2  12   0      165.86      139.47     34.10 o 
   4  12   0      114.59       83.27     66.21 o 
   6  12   0      925.06      922.89     85.30 o 
   8  12   0       10.87      -21.04     64.16 o 
   1  13   0    19024.71    18925.91    214.40 o 
   3  13   0     7205.77     7151.51    226.54 o 
   5  13   0       64.11      143.31     64.70 o 
   7  13   0      599.11      509.55    129.79 o 
   0  14   0     3164.06     3197.98    177.23 o 
   2  14   0      783.79      792.14     50.24 o 
   4  14   0      924.33     1034.94    190.05 o 
   6  14   0       16.99       16.93     56.01 o 
   8  14   0        0.12       18.19     86.12 o 
   1  15   0     2564.96     2638.59     98.35 o 
   3  15   0      217.54      416.86    129.52 o 
   5  15   0      414.08      145.80    140.81 o 
   7  15   0     1187.59      235.05    165.56 o 
   0  16   0      714.55      758.31     70.70 o 
   2  16   0      791.66      744.83     48.65 o 
   4  16   0     1811.24     1547.01    595.19 o 
   6  16   0       73.31       40.66     94.09 o 
   1  17   0    17517.49    17409.44    299.49 o 
   3  17   0      184.84      251.76    137.34 o 
   5  17   0     1398.65      784.63    663.93 o 
   7  17   0      127.97       -4.31     97.70 o 
   0  18   0     3209.32     3173.32    253.88 o 
   2  18   0       13.78       14.71     45.20 o 
   4  18   0     1649.11      456.63   1108.95 o 
   6  18   0      143.12      -22.17     95.01 o 
   1  19   0     6513.98     7269.39    244.69 o 
   3  19   0      123.38       51.72    111.64 o 
   5  19   0      272.90        8.99    135.18 o 
   0  20   0     2155.29     2295.03    249.84 o 
   2  20   0      264.61      320.88    135.51 o 
   4  20   0     1083.56      532.96    407.17 o 
   1  21   0     5158.25     5526.62    279.25 o 
   3  21   0      361.78      234.25    126.41 o 
   0  22   0     7280.53     7803.03    398.65 o 
   2  22   0      187.15      117.37    120.28 o 
  -9   1   1      679.20      705.77    114.65 o 
  -7   1   1     5215.73     5082.02    131.29 o 
  -5   1   1    34281.03    33017.45    301.36 o 
  -3   1   1    34125.92    33142.00    259.47 o 
   3   1   1    44270.78    42398.68    358.38 o 
   5   1   1     2855.04     2999.88     85.04 o 
   7   1   1     1519.85     1650.42    107.26 o 
   9   1   1      822.85      979.30    109.96 o 
 -10   2   1        6.82        7.37     75.80 o 
  -8   2   1     1149.23     1320.02    111.01 o 
  -6   2   1     4120.54     4403.06    105.61 o 
  -4   2   1       97.24       58.52     30.60 o 
  -2   2   1    14060.84    13479.82    101.18 o 
   2   2   1    41313.67    41470.27    369.47 o 
   4   2   1    19759.79    20500.49    209.38 o 
   6   2   1      552.03      571.80     80.88 o 
   8   2   1      585.94      740.38    117.50 o 
  10   2   1      336.71       33.74     86.82 o 
  -9   3   1      681.66      731.90     99.04 o 
  -7   3   1      528.58      560.29     73.17 o 
  -5   3   1    19668.30    19670.13    206.56 o 
  -3   3   1     6563.95     5982.37     75.25 o 
  -1   3   1     6965.43     7600.43     60.01 o 
   1   3   1     1363.68     1538.33     44.26 o 
   3   3   1     3672.19     3000.24     66.65 o 
   5   3   1       27.94       55.56     42.58 o 
   7   3   1      995.90     1239.69     98.85 o 
   9   3   1      197.89      377.61    101.88 o 
 -10   4   1      145.05       15.63     65.87 o 
  -8   4   1       79.35       72.57     73.85 o 
  -6   4   1     2559.65     2799.19    103.39 o 
  -4   4   1     3528.05     3620.20     66.81 o 
  -2   4   1     3570.85     3636.75     46.33 o 
   0   4   1    13819.64    13300.35    231.78 o 
   2   4   1    13635.20    13703.40    115.82 o 
   4   4   1     2158.83     2106.02     75.75 o 
   6   4   1      630.40      603.10    103.18 o 
   8   4   1     1003.11     1096.68    106.80 o 
  10   4   1       73.38       71.79     83.36 o 
  -9   5   1      196.06      181.76     73.62 o 
  -7   5   1     4802.35     4881.56    126.32 o 
  -5   5   1    51256.04    51162.50    510.23 o 
  -3   5   1     1093.26     1048.41     43.27 o 
  -1   5   1     2110.92     2141.63     43.17 o 
   1   5   1     2132.14     2013.16     41.20 o 
   3   5   1     5791.62     5185.06     79.50 o 
   5   5   1      322.41      301.14     52.14 o 
   7   5   1     4837.20     5130.34    135.68 o 
   9   5   1     2285.28     2446.02    149.76 o 
 -10   6   1      350.04       37.27     77.62 o 
  -8   6   1      188.42      169.27     66.39 o 
  -6   6   1     2542.13     2657.08     88.11 o 
  -4   6   1    17727.13    18074.92    171.92 o 
  -2   6   1     8567.78     8708.92     75.20 o 
   0   6   1    42912.61    43258.20    693.48 o 
   2   6   1     6590.04     6866.29     79.82 o 
   4   6   1    10931.31    10832.42    135.49 o 
   6   6   1      775.87      843.96     69.60 o 
   8   6   1     1905.79     1921.63    115.45 o 
  10   6   1        1.27      -23.79     77.40 o 
  -9   7   1      145.29       62.10     69.82 o 
  -7   7   1     1264.14     1264.49     90.78 o 
  -5   7   1    10446.48     9933.73    179.12 o 
  -3   7   1       28.89       72.76     27.05 o 
  -1   7   1       49.03       26.78     22.79 o 
   1   7   1      467.24      531.26     25.27 o 
   3   7   1     3409.21     3112.31     64.31 o 
   5   7   1     3964.87     3835.53     96.41 o 
   7   7   1      760.58      986.09     83.44 o 
   9   7   1     1054.36      591.72    233.26 o 
 -10   8   1       49.36       37.47     69.00 o 
  -8   8   1      686.10      687.52     87.91 o 
  -6   8   1     2150.12     2380.40     88.49 o 
  -4   8   1    21676.11    21851.33    227.88 o 
  -2   8   1     1013.71     1220.67     53.70 o 
   0   8   1     4061.06     3992.45    118.42 o 
   2   8   1     8616.33     8707.90    138.52 o 
   4   8   1    13276.60    13629.10    214.24 o 
   6   8   1      597.48      725.21     74.66 o 
   8   8   1     4403.15     4703.74    161.38 o 
  10   8   1        0.05      -29.55     70.78 o 
  -9   9   1       10.29      -16.84     67.78 o 
  -7   9   1     1419.14     1489.84    100.20 o 
  -5   9   1     6038.38     5649.37    116.65 o 
  -3   9   1     2550.79     2361.55     85.83 o 
  -1   9   1     7637.64     8015.04    109.28 o 
   1   9   1     2822.69     3221.42     74.66 o 
   3   9   1    11310.72    11665.07    196.98 o 
   5   9   1     3536.79     3321.63     92.61 o 
   7   9   1      809.41      944.23    103.75 o 
   9   9   1      273.82      189.56     93.96 o 
  -8  10   1      239.01       78.78     60.51 o 
  -6  10   1     5502.35     5604.20    130.99 o 
  -4  10   1    15030.69    14561.55    258.96 o 
  -2  10   1     1300.55     1357.06     79.48 o 
   0  10   1     7936.65     7583.23    142.86 o 
   2  10   1      906.73      951.99     53.38 o 
   4  10   1    22090.40    21582.59    218.43 o 
   6  10   1       30.11        6.13     45.04 o 
   8  10   1     3807.44     4013.14    173.48 o 
  -9  11   1       72.19       68.39     80.72 o 
  -7  11   1      788.54      667.46     99.40 o 
  -5  11   1     2456.65     2441.95     86.07 o 
  -3  11   1     3734.68     3735.10    164.01 o 
  -1  11   1     1548.00     1426.81     57.61 o 
   1  11   1      335.88      353.52     32.54 o 
   3  11   1      640.66      630.59     96.12 o 
   5  11   1       67.33       81.19     54.79 o 
   7  11   1      401.70      392.65    104.68 o 
   9  11   1      152.54       44.39     76.66 o 
  -8  12   1      130.81       65.45     70.25 o 
  -6  12   1     7256.03     7455.43    208.18 o 
  -4  12   1    11207.68    10962.99    161.03 o 
  -2  12   1     1642.49     1817.67    135.04 o 
   0  12   1     5448.51     5650.90    161.36 o 
   2  12   1     4921.05     5090.22    113.16 o 
   4  12   1    37357.40    36914.36    667.86 o 
   6  12   1      865.78      837.77     98.67 o 
   8  12   1     2138.90     1947.69    303.08 o 
  -7  13   1       53.35       46.98     63.68 o 
  -5  13   1     2770.96     2748.53    108.96 o 
  -3  13   1     4015.77     3788.65    223.16 o 
  -1  13   1      689.42      688.01     53.50 o 
   1  13   1        2.84        4.41     34.04 o 
   3  13   1       65.69       63.41     86.02 o 
   5  13   1      353.84      306.15     76.64 o 
   7  13   1       37.32        3.94     45.97 o 
  -8  14   1      263.51       94.05     78.49 o 
  -6  14   1     1611.62     1493.21    327.02 o 
  -4  14   1     5665.72     5883.31    232.83 o 
  -2  14   1     3408.75     3146.68     86.98 o 
   0  14   1     2617.95     2619.61    120.28 o 
   2  14   1      551.17      580.89     39.97 o 
   4  14   1      975.36     1017.94    135.73 o 
   6  14   1      156.71      111.40     55.64 o 
   8  14   1     1115.92      371.16    196.76 o 
  -7  15   1       69.34       34.05     69.27 o 
  -5  15   1      407.08      446.08    161.04 o 
  -3  15   1     3231.80     3448.72    245.27 o 
  -1  15   1      948.25     1044.14     63.20 o 
   1  15   1       21.01       80.04     41.94 o 
   3  15   1     1705.97     1752.14    176.30 o 
   5  15   1        1.79      -32.02     87.08 o 
   7  15   1       71.18       -1.01     62.02 o 
  -6  16   1     2054.76     1139.81    920.78 o 
  -4  16   1     6479.24     6464.24    276.15 o 
  -2  16   1      920.29     1059.96     63.03 o 
   0  16   1     6491.39     6570.15    123.00 o 
   2  16   1     5812.30     5991.40    231.76 o 
   4  16   1     7062.91     7593.90    297.63 o 
   6  16   1      272.65       13.07     80.60 o 
  -7  17   1      149.94      -16.12    101.41 o 
  -5  17   1       68.26       92.93    119.73 o 
  -3  17   1      421.58      505.98    150.04 o 
  -1  17   1       68.60       77.52     45.83 o 
   1  17   1      233.22      145.99     33.19 o 
   3  17   1       50.38      -65.11    108.21 o 
   5  17   1       25.40        3.20     84.01 o 
   7  17   1      101.65        0.03     92.04 o 
  -6  18   1     2508.61     1633.00   1173.90 o 
  -4  18   1     6077.90     5947.71    305.34 o 
  -2  18   1      157.19      154.02     40.85 o 
   0  18   1     1750.92     1829.57     80.84 o 
   2  18   1     3254.05     3606.50    231.29 o 
   4  18   1     4269.52     4395.58    277.81 o 
   6  18   1      229.24        7.32     99.80 o 
  -5  19   1      387.57      175.58    289.88 o 
  -3  19   1        7.81      -30.72    101.07 o 
  -1  19   1      570.91      645.50    128.10 o 
   1  19   1      455.33      538.62    124.16 o 
   3  19   1      191.79      104.34    114.38 o 
   5  19   1       14.91       10.24     99.70 o 
  -4  20   1     2044.30      967.08    744.83 o 
  -2  20   1      133.86      216.36    132.67 o 
   0  20   1      399.96      374.09    150.95 o 
   2  20   1     2470.69     2783.71    186.78 o 
   4  20   1     3265.70     3527.96    253.03 o 
  -3  21   1      106.83       29.68     94.83 o 
  -1  21   1       20.04       47.68    121.60 o 
   1  21   1      169.24      182.02    118.68 o 
   3  21   1      973.35      465.32    351.42 o 
  -2  22   1       19.49       -1.01     88.35 o 
   0  22   1       14.48       66.39    108.47 o 
   2  22   1       63.06      -39.36     87.56 o 
 -10   0   2     3455.00     4148.22    281.17 o 
  -8   0   2      101.18      298.04    125.10 o 
  -6   0   2      900.84      822.25    129.39 o 
  -4   0   2     4385.07     4195.34    100.64 o 
  -2   0   2    37930.43    38400.98    363.97 o 
   2   0   2   295808.22   314024.72   3594.54 o 
   4   0   2    33483.80    34693.09    462.95 o 
   6   0   2     2243.87     2353.65    174.05 o 
   8   0   2      455.27      540.78    129.63 o 
  10   0   2      911.02      742.12    670.03 o 
  -9   1   2       21.09       75.45     70.49 o 
  -7   1   2        2.55       66.14     49.10 o 
  -5   1   2      366.65      374.07     46.46 o 
  -3   1   2     2205.23     2255.41     75.47 o 
  -1   1   2      337.58      316.52     11.28 o 
   1   1   2       43.38       16.58     15.78 o 
   3   1   2       33.07       23.27     28.27 o 
   5   1   2     1002.32     1081.43     74.69 o 
   7   1   2       28.89       11.85     47.42 o 
   9   1   2        8.25      -33.63     65.65 o 
 -10   2   2     3064.31     3434.00    152.77 o 
  -8   2   2      160.07      216.84     75.78 o 
  -6   2   2     1860.60     1810.64     85.35 o 
  -4   2   2      173.77      190.01     32.62 o 
  -2   2   2    33521.73    32595.00    258.87 o 
   2   2   2      326.60      263.35     34.64 o 
   4   2   2    10649.12    10348.88    132.76 o 
   6   2   2     1569.29     1794.14     91.30 o 
   8   2   2      364.81      456.69     99.49 o 
  10   2   2      648.51      180.57    156.10 o 
  -9   3   2       11.81       48.36     60.44 o 
  -7   3   2     3202.08     3169.16    115.48 o 
  -5   3   2      310.33      346.75     47.86 o 
  -3   3   2     1988.30     2061.29     44.26 o 
  -1   3   2    22517.98    22253.08    135.62 o 
   1   3   2      773.60      667.83     53.82 o 
   3   3   2     6343.23     6033.79     91.36 o 
   5   3   2       38.53        4.83     41.12 o 
   7   3   2       96.17      150.00     80.67 o 
   9   3   2      390.20      270.14    112.05 o 
 -10   4   2     3438.63     3964.62    149.55 o 
  -8   4   2      260.90      286.69     73.27 o 
  -6   4   2     8782.56     9146.43    148.26 o 
  -4   4   2      684.83      692.33     76.11 o 
  -2   4   2    17880.02    16982.45    155.43 o 
   0   4   2    21977.60    21863.15    281.17 o 
   2   4   2    19160.01    17437.79    185.59 o 
   4   4   2    14677.24    14276.94    184.43 o 
   6   4   2      187.94      125.62     64.34 o 
   8   4   2     1387.80     1506.95    125.93 o 
  10   4   2      655.99      189.60    146.10 o 
  -9   5   2      847.25      813.32     98.31 o 
  -7   5   2      449.69      460.57     75.49 o 
  -5   5   2     2394.93     2448.83     75.97 o 
  -3   5   2      323.08      393.50     31.50 o 
  -1   5   2     3276.65     3291.27     70.12 o 
   1   5   2        7.81       31.75     26.74 o 
   3   5   2     4113.51     3761.66     63.44 o 
   5   5   2      164.25      182.33     44.97 o 
   7   5   2       35.85       30.12     52.44 o 
   9   5   2       11.28      -46.26     65.27 o 
 -10   6   2     1284.37      882.60    391.42 o 
  -8   6   2      212.83      263.19     75.04 o 
  -6   6   2     6378.69     6551.61    129.77 o 
  -4   6   2     3151.19     3327.26     73.36 o 
  -2   6   2    32621.08    31874.45    224.48 o 
   0   6   2     6248.64     6269.13    124.70 o 
   2   6   2    10539.77     9968.21    105.96 o 
   4   6   2    19761.05    19378.16    187.82 o 
   6   6   2       24.07       63.25     54.17 o 
   8   6   2     2015.69     2086.84    122.93 o 
  10   6   2      613.96      227.63    147.79 o 
  -9   7   2     1018.74      592.26    261.22 o 
  -7   7   2       31.43       31.09     44.35 o 
  -5   7   2     2920.98     2702.62     81.96 o 
  -3   7   2     8825.92     8636.78    107.38 o 
  -1   7   2    61179.20    63915.23    961.63 o 
   1   7   2      857.35     1065.84     32.29 o 
   3   7   2    30426.06    28881.11    304.93 o 
   5   7   2     1707.30     1811.16     82.00 o 
   7   7   2       16.48       33.89     56.85 o 
   9   7   2      422.40      268.87    108.41 o 
 -10   8   2     1392.76      272.15    211.27 o 
  -8   8   2      349.33      422.64     83.96 o 
  -6   8   2     3014.10     3193.36     99.05 o 
  -4   8   2     2178.22     2139.38     73.17 o 
  -2   8   2    12806.44    13137.38    141.62 o 
   0   8   2     1228.81     1222.42    119.19 o 
   2   8   2    15202.57    14603.99    165.75 o 
   4   8   2    12135.17    11760.44    146.39 o 
   6   8   2     1053.40     1145.02     94.99 o 
   8   8   2      590.36      575.59     96.58 o 
  10   8   2      779.49      282.74    194.94 o 
  -9   9   2     1845.01     1944.02    261.31 o 
  -7   9   2       11.30       34.93     53.44 o 
  -5   9   2     9216.59     9244.55    142.32 o 
  -3   9   2     3838.49     3429.22     62.82 o 
  -1   9   2     8853.06     8143.44    149.52 o 
   1   9   2      196.19      173.84     27.14 o 
   3   9   2    10950.86    10104.62    124.71 o 
   5   9   2      430.54      414.42     58.07 o 
   7   9   2     1935.79     2162.69    113.40 o 
   9   9   2      267.56      167.13     90.29 o 
  -8  10   2        1.20      -14.88     52.47 o 
  -6  10   2     1362.51     1488.80     91.03 o 
  -4  10   2      167.75       99.86     40.42 o 
  -2  10   2     8267.04     8160.23    192.16 o 
   0  10   2     2337.77     2228.57    100.80 o 
   2  10   2     4851.98     4639.07    123.03 o 
   4  10   2     4478.70     4425.32    100.79 o 
   6  10   2      382.51      447.25     76.45 o 
   8  10   2       80.43       82.43     66.75 o 
  -9  11   2     1130.09      796.36    283.62 o 
  -7  11   2      743.57      676.34    114.87 o 
  -5  11   2     6657.02     6432.86    135.72 o 
  -3  11   2     7942.82     7942.00    155.32 o 
  -1  11   2    29860.82    29257.39    311.24 o 
   1  11   2     1834.65     1868.92     81.05 o 
   3  11   2    20663.64    20336.88    311.33 o 
   5  11   2      190.63      136.13     47.12 o 
   7  11   2     3708.63     3896.03    136.60 o 
   9  11   2        9.46       22.09     61.08 o 
  -8  12   2        8.94       -0.97     52.28 o 
  -6  12   2        3.13        6.45     60.97 o 
  -4  12   2      947.56      975.20    111.50 o 
  -2  12   2      120.59       88.48     38.80 o 
   0  12   2      177.51      129.72     73.56 o 
   2  12   2      571.02      577.45    133.56 o 
   4  12   2      232.56      219.94     90.19 o 
   6  12   2      121.88       72.66     52.35 o 
   8  12   2      147.13       90.18     77.45 o 
  -7  13   2       69.34       97.88     77.17 o 
  -5  13   2      383.63      290.95     61.22 o 
  -3  13   2    10620.79    10480.04    189.29 o 
  -1  13   2    23372.10    23172.59    260.54 o 
   1  13   2     1240.71     1167.43     57.42 o 
   3  13   2    20208.34    19662.10    309.49 o 
   5  13   2     4987.53     4816.10    137.32 o 
   7  13   2       36.39       34.92     57.95 o 
  -8  14   2        0.00      -32.84     67.94 o 
  -6  14   2      202.22      135.07     75.37 o 
  -4  14   2     1024.01     1263.51    148.77 o 
  -2  14   2       81.35      121.87     45.68 o 
   0  14   2      193.20      176.10     70.35 o 
   2  14   2       34.54       87.51     89.73 o 
   4  14   2      146.31      108.49     81.07 o 
   6  14   2      109.02       79.56     50.82 o 
   8  14   2      125.76       97.94     99.98 o 
  -7  15   2      304.82      147.06     74.87 o 
  -5  15   2     2380.72     2412.10    199.47 o 
  -3  15   2      352.24      428.45     59.58 o 
  -1  15   2    15052.43    15320.69    186.56 o 
   1  15   2      141.71      155.58     39.89 o 
   3  15   2     7065.13     7509.40    270.15 o 
   5  15   2        7.37       74.83     93.23 o 
   7  15   2      169.06        0.53     70.33 o 
  -6  16   2      559.65      228.60    257.60 o 
  -4  16   2      795.30      831.34    160.54 o 
  -2  16   2     2715.03     2655.66     95.24 o 
   0  16   2      211.35      190.38     40.75 o 
   2  16   2       56.69       94.00    135.49 o 
   4  16   2      728.75      972.56    225.19 o 
   6  16   2      637.08      -22.22     94.87 o 
  -7  17   2       40.69       93.43    160.50 o 
  -5  17   2      870.12      893.43    237.34 o 
  -3  17   2     4988.95     5206.37    214.88 o 
  -1  17   2     9042.87     9029.46    178.66 o 
   1  17   2     1492.64     1397.79     55.22 o 
   3  17   2    10607.91    11218.41    357.54 o 
   5  17   2       17.97      -22.49     95.72 o 
   7  17   2      528.11       -0.40     80.26 o 
  -6  18   2      447.52       20.34     88.65 o 
  -4  18   2      182.91      126.05    110.11 o 
  -2  18   2      279.49      325.08     53.64 o 
   0  18   2      780.80      764.41     49.38 o 
   2  18   2     1459.13     1632.09    169.86 o 
   4  18   2       69.50       44.06    116.62 o 
   6  18   2      204.14        1.98    102.32 o 
  -5  19   2      333.37      236.15    156.75 o 
  -3  19   2     1438.07     1044.70    488.54 o 
  -1  19   2     3685.32     3907.26    217.59 o 
   1  19   2     1091.58      964.78    168.41 o 
   3  19   2     4259.07     5186.98    253.29 o 
   5  19   2       35.38       48.16    112.55 o 
  -4  20   2      130.65       56.38    104.55 o 
  -2  20   2      726.05      587.87    169.78 o 
   0  20   2      234.08      293.83    117.56 o 
   2  20   2     1208.01     1285.87    158.59 o 
   4  20   2      280.23      165.78    166.75 o 
  -3  21   2      644.18      483.05    156.12 o 
  -1  21   2      522.10      557.78    153.07 o 
   1  21   2      801.22      942.37    173.62 o 
   3  21   2     1520.76      660.30    482.03 o 
  -2  22   2      455.46      560.90    178.07 o 
   0  22   2      222.21      100.23    118.79 o 
   2  22   2     1567.94     1640.41    206.74 o 
  -9   1   3      191.48      167.75     82.35 o 
  -7   1   3     2056.39     2135.01     95.88 o 
  -5   1   3     4047.66     3890.47     78.70 o 
  -3   1   3      503.38      401.28     36.92 o 
  -1   1   3    54302.93    56099.23   1211.53 o 
   1   1   3    13035.65    12749.42    180.22 o 
   3   1   3    59321.11    60563.86    514.80 o 
   5   1   3    15587.04    15572.37    217.19 o 
   7   1   3     8176.01     8195.91    174.86 o 
   9   1   3      156.96      146.05     85.28 o 
 -10   2   3       58.72       54.48     71.67 o 
  -8   2   3      198.25      230.52     72.31 o 
  -6   2   3     2624.02     2698.76     82.80 o 
  -4   2   3        4.71       16.58     21.95 o 
  -2   2   3    13915.38    13636.33     91.03 o 
   0   2   3    26708.05    26402.06    275.39 o 
   2   2   3    88315.16    87379.05    953.04 o 
   4   2   3     2247.91     2609.92     77.67 o 
   6   2   3     1239.06     1344.99     87.64 o 
   8   2   3      302.50      323.32     96.58 o 
  10   2   3      261.34      136.23    137.59 o 
  -9   3   3      453.19      438.00     83.16 o 
  -7   3   3      428.28      584.95     68.33 o 
  -5   3   3     6590.55     6468.22    106.59 o 
  -3   3   3      567.80      825.78     33.09 o 
  -1   3   3     5635.30     5457.45     67.54 o 
   1   3   3     1872.50     1903.95     46.11 o 
   3   3   3      660.30      591.70     48.27 o 
   5   3   3     4281.17     4105.87    105.45 o 
   7   3   3     4557.30     5042.66    147.67 o 
   9   3   3       56.16      -21.67     78.42 o 
 -10   4   3      263.28       79.77     76.48 o 
  -8   4   3      469.59      411.88     72.17 o 
  -6   4   3      605.73      666.78     61.51 o 
  -4   4   3     2620.17     2530.87     70.11 o 
  -2   4   3       37.14       23.35     15.72 o 
   0   4   3     8770.44     8381.30    139.53 o 
   2   4   3     9425.15     9433.46    113.61 o 
   4   4   3    10919.22    10795.76    165.34 o 
   6   4   3     2123.27     2256.52    112.68 o 
   8   4   3      260.36      336.00     90.96 o 
  10   4   3       11.93       48.03     73.73 o 
  -9   5   3       95.89       32.59     50.72 o 
  -7   5   3     3379.90     3778.35    104.84 o 
  -5   5   3     8274.86     8384.30    130.59 o 
  -3   5   3     8552.58     7608.77     95.46 o 
  -1   5   3    20765.63    20879.07    453.17 o 
   1   5   3      555.86      435.20     44.21 o 
   3   5   3      292.65      314.67     52.59 o 
   5   5   3     2087.89     1973.15     88.66 o 
   7   5   3    12004.46    12519.63    219.95 o 
   9   5   3       28.44        9.01     52.02 o 
 -10   6   3       23.16        1.61     50.01 o 
  -8   6   3      331.46      305.69     74.30 o 
  -6   6   3      344.92      353.68     61.07 o 
  -4   6   3     2325.49     2252.16    104.60 o 
  -2   6   3     3100.68     2751.61     52.68 o 
   0   6   3     3193.64     3243.99    177.97 o 
   2   6   3      897.42      818.78     27.08 o 
   4   6   3     2228.34     2063.09     67.37 o 
   6   6   3     3182.61     3381.13    103.28 o 
   8   6   3      382.68      403.46     96.23 o 
  10   6   3       19.79      -76.53     85.34 o 
  -9   7   3       89.59      108.99     74.33 o 
  -7   7   3     1604.45     1816.24     87.00 o 
  -5   7   3      191.65      259.21     44.47 o 
  -3   7   3    22077.56    20926.20    168.31 o 
  -1   7   3     5524.80     5369.18     97.06 o 
   1   7   3     4487.58     4640.78    152.47 o 
   3   7   3       59.98       87.80     26.52 o 
   5   7   3     6644.11     6384.32    138.46 o 
   7   7   3     6926.77     7000.88    217.96 o 
   9   7   3        1.06      -20.18     65.60 o 
 -10   8   3        4.90       -9.98     65.97 o 
  -8   8   3      477.07      363.19     78.03 o 
  -6   8   3     5258.51     5463.20    129.97 o 
  -4   8   3     4248.37     3910.65     90.73 o 
  -2   8   3     7321.26     7614.00    120.47 o 
   0   8   3     5900.33     6151.48    142.65 o 
   2   8   3     1876.87     2084.00     93.71 o 
   4   8   3    16870.20    16932.16    217.24 o 
   6   8   3     6176.57     6360.20    138.32 o 
   8   8   3       78.96       75.53     71.17 o 
  10   8   3      142.02       40.96     79.46 o 
  -9   9   3      639.68      284.95    136.80 o 
  -7   9   3      356.22      338.04     65.96 o 
  -5   9   3       28.62       83.50     40.30 o 
  -3   9   3    21656.19    21408.69    181.44 o 
  -1   9   3    25425.93    27677.89    257.96 o 
   1   9   3      151.50      153.76     89.38 o 
   3   9   3       29.80       27.93     21.04 o 
   5   9   3    14124.15    13606.59    174.03 o 
   7   9   3     3798.69     3756.51    149.53 o 
   9   9   3       42.42       17.97     79.52 o 
  -8  10   3      493.48      211.11     99.81 o 
  -6  10   3     3026.59     3057.01    104.64 o 
  -4  10   3     7072.17     6968.66    186.70 o 
  -2  10   3    15278.90    14877.16    198.52 o 
   0  10   3     7780.24     7959.45    180.22 o 
   2  10   3     1395.43     1556.42    102.87 o 
   4  10   3     2814.61     2727.82     69.32 o 
   6  10   3     7768.14     8086.78    155.51 o 
   8  10   3      597.29      542.58    116.65 o 
  -9  11   3       93.03       29.55     69.42 o 
  -7  11   3      238.63      219.35     72.54 o 
  -5  11   3        7.31      -20.04     45.60 o 
  -3  11   3     5054.50     5007.92    150.92 o 
  -1  11   3     6117.27     5876.19    103.88 o 
   1  11   3        9.08       26.08     17.59 o 
   3  11   3       42.18      -32.64     46.61 o 
   5  11   3     6321.80     6358.89    160.16 o 
   7  11   3     1196.81     1133.00    142.79 o 
   9  11   3       77.32       37.75     68.10 o 
  -8  12   3     2008.91     1608.23    352.09 o 
  -6  12   3     2123.82     2151.94    126.46 o 
  -4  12   3    10334.50    10501.76    323.54 o 
  -2  12   3    39720.93    40279.52    441.99 o 
   0  12   3     1591.33     1661.65    103.28 o 
   2  12   3      483.37      683.26    112.37 o 
   4  12   3     1634.68     1475.10    117.64 o 
   6  12   3     9826.40    10068.13    249.69 o 
   8  12   3     1530.91     1228.45    338.46 o 
  -7  13   3      168.14       97.93     73.95 o 
  -5  13   3      238.72      234.28     58.47 o 
  -3  13   3     2052.58     2081.50     90.19 o 
  -1  13   3     1754.52     1781.57     70.58 o 
   1  13   3       10.22        9.56     16.43 o 
   3  13   3      457.99      616.19    104.76 o 
   5  13   3     3708.55     3564.60    152.57 o 
   7  13   3     1121.98      885.31    261.67 o 
  -8  14   3     1207.66      837.06    221.36 o 
  -6  14   3     2164.99     2372.30    110.65 o 
  -4  14   3      581.24      551.01    126.06 o 
  -2  14   3      534.99      494.50     59.49 o 
   0  14   3     1529.16     1559.74     64.11 o 
   2  14   3     1605.88     1997.80    161.49 o 
   4  14   3     2634.74     2696.57    172.16 o 
   6  14   3     1756.15     1557.52    346.26 o 
   8  14   3       82.34      -10.68     89.49 o 
  -7  15   3       74.80       65.32     70.06 o 
  -5  15   3      161.37      250.27    125.01 o 
  -3  15   3      813.90      618.34    170.34 o 
  -1  15   3        3.67       12.57     52.74 o 
   1  15   3        6.32        3.70     25.31 o 
   3  15   3        0.23       61.72    101.57 o 
   5  15   3      882.73      714.26    275.59 o 
   7  15   3      226.86        3.61     73.24 o 
  -6  16   3     2153.49     1710.28   1174.95 o 
  -4  16   3      857.01      845.94    228.17 o 
  -2  16   3     6084.78     6425.11    159.74 o 
   0  16   3      282.72      258.68     50.39 o 
   2  16   3     4396.07     4751.98    237.74 o 
   4  16   3      472.67      541.28    157.91 o 
   6  16   3     2546.75     1864.40   1128.48 o 
  -7  17   3       64.42       69.27    146.84 o 
  -5  17   3     1009.57      811.89    227.44 o 
  -3  17   3      104.03       52.16     59.57 o 
  -1  17   3      692.51      719.99     71.70 o 
   1  17   3      142.35       43.46     97.95 o 
   3  17   3      597.81      506.65    166.98 o 
   5  17   3      109.02       -4.10     83.46 o 
  -6  18   3      766.38        5.93     94.52 o 
  -4  18   3     1297.34     1273.13    167.31 o 
  -2  18   3     4363.03     4092.74    113.53 o 
   0  18   3      225.94      213.16     48.52 o 
   2  18   3     1370.45     1791.93    174.83 o 
   4  18   3     1012.34      552.68    594.32 o 
   6  18   3     3545.17     4234.05    318.63 o 
  -5  19   3        1.10      -44.38    100.06 o 
  -3  19   3      230.60      239.84    104.90 o 
  -1  19   3      429.10      369.60     56.81 o 
   1  19   3     1488.81     1764.14    159.82 o 
   3  19   3      900.31     1079.77    177.71 o 
   5  19   3       86.56      -19.75    102.18 o 
  -4  20   3      659.71      412.89    147.57 o 
  -2  20   3     3970.40     4415.54    206.98 o 
   0  20   3      603.01      583.22     85.04 o 
   2  20   3       55.76       31.22    136.95 o 
   4  20   3      468.04      317.67    387.36 o 
  -3  21   3       77.40       36.27     92.54 o 
  -1  21   3     1478.25     1697.25    226.77 o 
   1  21   3       10.72      -34.76    110.42 o 
   3  21   3        6.54      -15.22    119.32 o 
  -2  22   3     1064.80      956.79    258.23 o 
   0  22   3       38.22      -15.08    110.38 o 
 -10   0   4        1.85       42.90     88.10 o 
  -8   0   4    11989.03    12058.71    314.45 o 
  -6   0   4     4564.11     4695.19    275.14 o 
  -4   0   4    20450.07    20011.10    219.36 o 
  -2   0   4     1127.59     1193.13     30.87 o 
   2   0   4   950296.06   941482.94  12822.65 o 
   6   0   4      171.05      179.30     89.77 o 
   8   0   4     1049.11     1165.69    162.75 o 
  10   0   4      647.15      449.05    451.62 o 
  -9   1   4      177.72      130.77     77.32 o 
  -7   1   4      145.29      195.03     52.22 o 
  -5   1   4        0.16      -23.93     28.86 o 
  -3   1   4     4900.15     4549.03     71.27 o 
  -1   1   4    10297.86    10353.21     89.07 o 
   1   1   4      167.74      158.83     25.46 o 
   3   1   4     9321.60     8677.50    137.58 o 
   5   1   4        8.63      -14.52     48.15 o 
   7   1   4      291.42      371.79     88.60 o 
   9   1   4       11.75        1.10     79.82 o 
 -10   2   4       15.27        9.70     62.84 o 
  -8   2   4     6888.34     7232.35    148.74 o 
  -6   2   4     3581.63     3490.76     86.53 o 
  -4   2   4     5436.66     5501.01     68.85 o 
  -2   2   4      211.36      188.69     15.09 o 
   0   2   4    26212.44    26912.03    411.94 o 
   2   2   4       87.87      172.46     36.91 o 
   4   2   4    11402.06    11775.12    149.96 o 
   6   2   4      650.04      815.54     82.95 o 
   8   2   4     3101.59     3312.59    176.36 o 
  10   2   4      622.02      184.69    135.18 o 
  -9   3   4      733.13      612.56    113.48 o 
  -7   3   4        7.52       -0.13     43.24 o 
  -5   3   4       86.21      131.17     36.76 o 
  -3   3   4       19.48       19.78     16.66 o 
  -1   3   4     4120.91     4087.29     47.27 o 
   1   3   4     6221.42     6038.56     89.20 o 
   3   3   4     5494.38     5569.19     93.38 o 
   5   3   4     2661.59     2764.25     97.19 o 
   7   3   4        9.35       27.61     54.72 o 
   9   3   4      571.78      356.37    190.76 o 
 -10   4   4        4.35      -13.93     60.75 o 
  -8   4   4     4329.19     4650.53    125.42 o 
  -6   4   4     3878.95     3681.90     84.72 o 
  -4   4   4    10260.17    10559.90    108.47 o 
  -2   4   4      917.17      902.63     35.84 o 
   0   4   4    99978.02   102382.01   2568.14 o 
   2   4   4    12201.49    11206.73    193.53 o 
   4   4   4       12.08       46.28     47.92 o 
   6   4   4      261.81      376.81     80.22 o 
   8   4   4     3463.13     3625.33    155.82 o 
  10   4   4      752.96      155.85    143.58 o 
  -9   5   4      420.51      505.23     85.30 o 
  -7   5   4     2747.40     3176.96     99.70 o 
  -5   5   4      564.30      636.22     50.09 o 
  -3   5   4      369.29      237.35     27.90 o 
  -1   5   4     4928.78     4622.27   1329.69 o 
   1   5   4     7839.20     7331.79     96.75 o 
   3   5   4    12276.10    12007.57    184.60 o 
   5   5   4      436.16      478.09     73.04 o 
   7   5   4      104.12       49.59     70.88 o 
   9   5   4      420.69      346.97    148.08 o 
 -10   6   4        0.35       32.23     59.79 o 
  -8   6   4     3045.74     3279.17    110.80 o 
  -6   6   4     2151.86     2017.72     81.32 o 
  -4   6   4    28994.48    30014.51    251.80 o 
  -2   6   4      352.77      426.88     28.84 o 
   0   6   4    93760.10    92616.26   1039.97 o 
   2   6   4     2032.98     1774.99     45.38 o 
   4   6   4      178.21      132.97     53.25 o 
   6   6   4     1592.59     1681.22    153.79 o 
   8   6   4      296.12      362.55     84.81 o 
  10   6   4      511.83      174.31    163.42 o 
  -9   7   4       39.84       87.48     68.82 o 
  -7   7   4     4618.08     4970.19    122.95 o 
  -5   7   4     1100.51     1118.17     68.06 o 
  -3   7   4      965.31      950.60     41.03 o 
  -1   7   4    13600.07    16489.73    174.67 o 
   1   7   4    40363.36    38274.26    485.00 o 
   3   7   4     6681.22     6180.27     83.13 o 
   5   7   4     5153.48     5206.82    118.78 o 
   7   7   4     1705.44     1509.07    110.73 o 
   9   7   4      201.62      251.82     90.48 o 
 -10   8   4      110.71       35.99     68.18 o 
  -8   8   4     3640.63     3928.79    122.35 o 
  -6   8   4     1755.44     1636.78     75.85 o 
  -4   8   4     2601.24     2441.28     72.89 o 
  -2   8   4     2344.52     2549.79     68.89 o 
   0   8   4    71678.42    75263.55   1403.44 o 
   2   8   4    12233.01    12044.95    162.71 o 
   4   8   4      830.15      921.83     69.01 o 
   6   8   4       30.33      -15.89     60.25 o 
   8   8   4     1238.08     1200.90    113.76 o 
  10   8   4      734.90       11.96     93.82 o 
  -9   9   4      225.91      149.55     69.38 o 
  -7   9   4     3051.97     3263.01    110.44 o 
  -5   9   4      339.86      379.44     50.52 o 
  -3   9   4     2435.54     2413.65     58.03 o 
  -1   9   4     3711.30     3673.92     83.58 o 
   1   9   4    19052.55    17858.21    242.62 o 
   3   9   4     3340.55     2988.25     65.67 o 
   5   9   4      198.58      179.75     50.71 o 
   7   9   4      247.42      217.26     90.30 o 
   9   9   4     1585.44     1889.91    347.19 o 
  -8  10   4      793.22      680.99    135.58 o 
  -6  10   4     1996.00     2045.10     92.03 o 
  -4  10   4     2044.64     2042.09     77.34 o 
  -2  10   4      272.78      284.46     46.68 o 
   0  10   4     4811.40     4104.49    137.14 o 
   2  10   4    15037.72    14519.41    217.25 o 
   4  10   4      858.77      885.47     63.38 o 
   6  10   4       20.45       53.23     51.18 o 
   8  10   4      144.79      104.65     82.45 o 
  -9  11   4     1831.80     1766.54    341.18 o 
  -7  11   4     5572.62     5804.60    148.94 o 
  -5  11   4      417.24      486.34     62.10 o 
  -3  11   4    21053.66    20923.93    255.11 o 
  -1  11   4     1430.71     1359.76     62.90 o 
   1  11   4    28570.15    27916.43    417.18 o 
   3  11   4    13195.87    12847.63    230.51 o 
   5  11   4     2386.61     2287.61    106.48 o 
   7  11   4     2040.21     2139.26    313.73 o 
   9  11   4     1214.19     1079.02    176.31 o 
  -8  12   4      135.16      109.01     73.39 o 
  -6  12   4      376.82      265.53     73.52 o 
  -4  12   4      610.31      647.46    108.67 o 
  -2  12   4      238.05      255.89     52.81 o 
   0  12   4      324.76      390.43     88.40 o 
   2  12   4     2868.71     3057.89    142.10 o 
   4  12   4       19.42       52.76     68.36 o 
   6  12   4       57.42       24.89     44.83 o 
   8  12   4      289.74      209.09    105.40 o 
  -7  13   4     3597.64     3917.32    149.80 o 
  -5  13   4      571.93      704.11     83.21 o 
  -3  13   4      165.84      162.79     54.21 o 
  -1  13   4    19680.66    19373.50    220.24 o 
   1  13   4    24013.09    23865.98    494.04 o 
   3  13   4     8744.83     8889.18    213.98 o 
   5  13   4      356.73      430.48     64.33 o 
   7  13   4      327.94      115.64     65.33 o 
  -8  14   4      194.64       94.64     78.56 o 
  -6  14   4      687.09      405.83    163.51 o 
  -4  14   4      422.87      472.18    134.18 o 
  -2  14   4      995.70     1005.69     72.70 o 
   0  14   4     1080.71     1196.09     96.65 o 
   2  14   4       97.52      168.56    101.42 o 
   4  14   4        7.24      -16.21     63.70 o 
   6  14   4     1277.24      992.64    281.00 o 
   8  14   4      122.97       83.16    106.07 o 
  -7  15   4     3017.86     3374.42    260.58 o 
  -5  15   4      485.64      580.19    141.25 o 
  -3  15   4       45.66       38.44     52.46 o 
  -1  15   4      128.56      174.98     53.80 o 
   1  15   4     8050.44     7562.68    813.05 o 
   3  15   4      768.69      659.69    176.90 o 
   5  15   4     2084.46     1822.94    802.83 o 
   7  15   4       30.84       -1.24     76.04 o 
  -6  16   4        2.57       67.18    114.61 o 
  -4  16   4     1121.74     1148.09    186.87 o 
  -2  16   4      640.52      670.86     68.02 o 
   0  16   4      187.27      198.40     29.44 o 
   2  16   4     1378.99     1277.07    171.15 o 
   4  16   4     1439.94      758.46    607.45 o 
   6  16   4      104.80        2.79     94.37 o 
  -7  17   4     2670.84     3187.49    409.75 o 
  -5  17   4        3.26      -43.61    110.69 o 
  -3  17   4     1934.43     1846.40     99.87 o 
  -1  17   4       87.04       73.99     48.99 o 
   1  17   4    21201.33    21957.45    539.75 o 
   3  17   4     5731.63     6104.30    337.38 o 
  -6  18   4        8.40      204.63    221.64 o 
  -4  18   4     1534.45     1931.95    183.08 o 
  -2  18   4      769.49      819.48    102.34 o 
   0  18   4      354.81      281.41     50.62 o 
   2  18   4      763.51      923.00    171.17 o 
   4  18   4      279.46      -12.49    118.49 o 
   6  18   4       25.57        6.68    122.15 o 
  -5  19   4       35.75       -7.34     93.72 o 
  -3  19   4      106.43      111.97     92.79 o 
  -1  19   4      260.49      441.04     80.13 o 
   1  19   4     9659.70    10262.84    239.70 o 
   3  19   4     1753.52     1692.21    281.65 o 
   5  19   4      880.36       27.55    131.07 o 
  -4  20   4     1023.37      796.19    253.91 o 
  -2  20   4       16.46        5.52     63.35 o 
   0  20   4     2654.80     2644.65    150.38 o 
   2  20   4      492.13      409.37    170.31 o 
   4  20   4      193.31        5.24    120.35 o 
  -3  21   4      149.57      120.85    123.54 o 
  -1  21   4      996.97     1052.08    158.44 o 
   1  21   4     4330.45     4596.90    227.12 o 
   3  21   4     2780.02     3076.93    291.56 o 
   0  22   4     1366.43     1332.32    227.72 o 
  -9   1   5      947.11      896.66    104.70 o 
  -7   1   5       11.81       43.55     41.11 o 
  -5   1   5    21040.97    20605.32    175.28 o 
  -3   1   5    14043.11    12081.84    106.82 o 
  -1   1   5       78.16       76.86     17.92 o 
   1   1   5    41549.63    39122.68    286.88 o 
   3   1   5    35057.60    33562.74    623.64 o 
   5   1   5    25384.32    25623.65    293.56 o 
   7   1   5      722.28      732.87     96.24 o 
   9   1   5     3440.47     3877.28    185.37 o 
 -10   2   5        0.26       21.07     56.24 o 
  -8   2   5       70.71       14.15     42.83 o 
  -6   2   5     5150.73     5378.61     97.35 o 
  -4   2   5    13059.66    13247.57    127.02 o 
  -2   2   5     2847.80     2984.86     28.21 o 
   0   2   5    17584.46    17324.05    188.89 o 
   2   2   5     1427.57     1380.90     61.64 o 
   4   2   5    12087.12    12225.07    158.30 o 
   6   2   5     1670.56     1626.47    108.09 o 
   8   2   5      362.83      541.37    139.78 o 
  10   2   5      139.88      -11.21     83.26 o 
  -9   3   5      589.80      389.87     95.85 o 
  -7   3   5      271.34      308.90     56.89 o 
  -5   3   5     6555.41     6208.58     84.91 o 
  -3   3   5    11291.42    10387.04     82.57 o 
  -1   3   5     1387.56     1365.21     34.88 o 
   1   3   5     1764.55     1947.09     81.69 o 
   3   3   5     2924.70     2781.34     74.90 o 
   5   3   5     4045.81     3907.14    120.18 o 
   7   3   5      668.54      668.89     96.78 o 
   9   3   5     1548.45      609.49    423.94 o 
 -10   4   5      188.44      111.24     69.25 o 
  -8   4   5      125.11      102.59     52.14 o 
  -6   4   5     1371.78     1414.45     63.99 o 
  -4   4   5     9835.90    10024.61    129.57 o 
  -2   4   5     1252.39     1394.95     35.98 o 
   0   4   5     3665.30     3624.37     46.40 o 
   2   4   5      136.75      156.36     41.58 o 
   4   4   5    16020.41    15919.31    218.12 o 
   6   4   5       82.01      117.79     67.42 o 
   8   4   5     1074.63     1094.32    131.07 o 
  10   4   5       21.20       81.64     85.56 o 
  -9   5   5      265.97      230.10     80.66 o 
  -7   5   5        7.83       19.02     41.90 o 
  -5   5   5    33424.59    34027.80    282.82 o 
  -3   5   5    76422.65    77816.26    678.02 o 
  -1   5   5       55.62       90.45     25.77 o 
   1   5   5      369.35      458.33     43.10 o 
   3   5   5      118.56       93.03     44.11 o 
   5   5   5     3897.63     3952.83    117.31 o 
   7   5   5      169.91      254.46     82.79 o 
   9   5   5     3681.13     3905.96    165.00 o 
 -10   6   5      119.55       62.66     78.67 o 
  -8   6   5      799.81      891.63     77.79 o 
  -6   6   5     1128.25     1245.76     62.83 o 
  -4   6   5    10994.16    11096.68    149.24 o 
  -2   6   5    13870.39    14963.82    151.46 o 
   0   6   5    23498.63    24234.69    246.11 o 
   2   6   5      281.11      344.13     20.48 o 
   4   6   5    12291.30    12567.15    175.18 o 
   6   6   5      394.62      380.11     81.86 o 
   8   6   5     1498.16     1457.86    112.46 o 
  10   6   5       24.85       92.38     88.42 o 
  -9   7   5        6.62       23.28     49.78 o 
  -7   7   5      491.11      507.48     68.61 o 
  -5   7   5     7962.98     7507.80    114.71 o 
  -3   7   5     2212.09     1700.05     51.77 o 
  -1   7   5     6624.98     6916.03     93.88 o 
   1   7   5     3903.35     4020.44    110.38 o 
   3   7   5     4483.75     4197.02     96.17 o 
   5   7   5     3448.14     3783.63    148.61 o 
   7   7   5      166.85      161.31     72.35 o 
   9   7   5     1139.59      989.80    255.82 o 
 -10   8   5      276.69       87.16     72.57 o 
  -8   8   5       23.64       59.66     59.40 o 
  -6   8   5      899.17     1046.82     65.61 o 
  -4   8   5     9794.01     9176.15    293.43 o 
  -2   8   5     4559.96     4826.58     90.74 o 
   0   8   5     7047.73     6902.26     78.09 o 
   2   8   5     5227.74     5086.07    103.40 o 
   4   8   5     8376.72     8272.23    114.68 o 
   6   8   5       13.73      101.92     55.07 o 
   8   8   5     2445.49     2520.38    130.39 o 
  -9   9   5       35.03        6.54     56.91 o 
  -7   9   5      183.65      196.23     67.61 o 
  -5   9   5     4863.27     4652.69    149.15 o 
  -3   9   5     4937.82     4609.80     84.14 o 
  -1   9   5      140.39      202.32     37.62 o 
   1   9   5     3718.25     4210.19    126.64 o 
   3   9   5     3814.96     3677.32     76.11 o 
   5   9   5     4005.68     4071.46    126.23 o 
   7   9   5      184.40      187.19     72.18 o 
   9   9   5      612.80      504.63    119.48 o 
  -8  10   5      173.19       48.28     50.67 o 
  -6  10   5      775.33      875.44     74.75 o 
  -4  10   5    10874.90    10627.93    133.11 o 
  -2  10   5       69.16      124.15     53.53 o 
   0  10   5    10005.14     9760.44    201.09 o 
   2  10   5     5601.22     5793.29    124.91 o 
   4  10   5     8772.68     8678.54    122.58 o 
   6  10   5      465.69      389.53     84.04 o 
   8  10   5     2292.98     2525.50    136.18 o 
  -9  11   5      296.41      175.86     95.72 o 
  -7  11   5      996.71     1097.09    130.63 o 
  -5  11   5     2307.28     2289.29     88.23 o 
  -3  11   5     4299.52     4646.70    130.25 o 
  -1  11   5     3193.28     3491.29     85.80 o 
   1  11   5      319.18      264.98    103.43 o 
   3  11   5      271.42      233.68     70.22 o 
   5  11   5      157.66       98.09     40.58 o 
   7  11   5       56.94      135.12     67.70 o 
   9  11   5      252.92      271.43    105.31 o 
  -8  12   5      253.25      170.55     78.12 o 
  -6  12   5      641.40      622.69     83.29 o 
  -4  12   5    13404.85    13334.31    206.58 o 
  -2  12   5      748.76      873.84     77.21 o 
   0  12   5    15560.67    15479.28    297.01 o 
   2  12   5       52.04       87.06     66.33 o 
   4  12   5    10658.30    10612.40    206.01 o 
   6  12   5     2998.10     3174.28    154.99 o 
   8  12   5      499.85      364.68     95.05 o 
  -7  13   5        4.33       12.90     51.19 o 
  -5  13   5      165.58      152.14     65.05 o 
  -3  13   5     2066.74     1939.83    111.60 o 
  -1  13   5     2764.10     3085.83    100.63 o 
   1  13   5      463.26      583.27    142.93 o 
   3  13   5       94.32       95.08     79.76 o 
   5  13   5       87.07      114.03     46.03 o 
   7  13   5      948.72      130.65    164.67 o 
  -8  14   5      464.43      323.72    102.33 o 
  -6  14   5       75.63       65.48     65.14 o 
  -4  14   5     6366.61     6711.01    156.16 o 
  -2  14   5      988.70     1001.90     70.84 o 
   0  14   5      496.83      469.50     37.60 o 
   2  14   5       76.32      130.90    103.00 o 
   4  14   5     2811.80     2846.44    167.10 o 
   6  14   5      296.06      192.44     64.70 o 
   8  14   5      711.95      489.05    241.19 o 
  -7  15   5       23.52       86.71     80.31 o 
  -5  15   5      183.91      215.53    152.93 o 
  -3  15   5      666.31      683.59     74.05 o 
  -1  15   5      815.62      849.80     70.99 o 
   1  15   5     1034.06     1190.26    188.26 o 
   3  15   5       19.57       -7.55    193.46 o 
   5  15   5      719.46      349.65    222.91 o 
   7  15   5      112.51       30.14     74.79 o 
  -6  16   5      401.25      196.03    211.13 o 
  -4  16   5     6929.52     7255.06    226.97 o 
  -2  16   5     2663.02     3003.74    100.20 o 
   0  16   5     7746.05     7266.66    282.48 o 
   2  16   5     1069.26      954.81    166.97 o 
   4  16   5     7112.15     7393.83   2077.17 o 
   6  16   5      740.94        4.46     80.11 o 
  -7  17   5       89.21       58.12    123.97 o 
  -5  17   5       10.58        6.22     97.01 o 
  -3  17   5      449.93      440.43     83.28 o 
  -1  17   5      146.35      119.47     58.92 o 
   1  17   5       52.95       21.76     64.66 o 
   3  17   5        2.07      -90.86    155.81 o 
   5  17   5       22.92      -19.54    106.62 o 
  -6  18   5     1805.78     1150.75    906.41 o 
  -4  18   5     5683.77     5961.70    315.53 o 
  -2  18   5     2720.03     2808.68    158.02 o 
   0  18   5     3148.30     3303.79    180.40 o 
   2  18   5        8.83      -63.51     97.12 o 
   4  18   5     4559.00     4950.67    306.62 o 
   6  18   5      450.31        7.53    106.87 o 
  -5  19   5     1118.22      463.05    383.74 o 
  -3  19   5      113.85      118.00    101.58 o 
  -1  19   5       68.10      106.68     63.74 o 
   1  19   5       88.72      111.70     75.77 o 
   3  19   5      142.38      126.17    191.75 o 
   5  19   5      470.27      -16.88    118.97 o 
  -4  20   5     3119.99     3478.95    196.69 o 
  -2  20   5      714.57      476.51    143.24 o 
   0  20   5     2073.59     2184.92    146.08 o 
   2  20   5       58.20       96.29    136.57 o 
   4  20   5     2955.63     3271.65    310.21 o 
  -3  21   5      106.61       99.25    101.91 o 
  -1  21   5        5.28       -7.82     97.48 o 
   1  21   5       21.46       45.57    102.27 o 
   3  21   5      473.72      559.85    182.21 o 
   0  22   5       49.08       -1.29     84.54 o 
 -10   0   6     3438.16     3752.24    431.71 o 
  -8   0   6     2358.11     2570.56    158.12 o 
  -6   0   6     6840.03     6643.81    130.66 o 
  -4   0   6     7020.74     6705.89     93.56 o 
  -2   0   6    47212.34    47255.20    636.63 o 
   0   0   6     9029.44     9845.41     94.32 o 
   2   0   6   154048.36   156496.17   2377.09 o 
   4   0   6   338057.69   357791.75   8875.43 o 
   6   0   6     8486.44     8609.20    282.11 o 
   8   0   6     2214.42     2563.52    207.21 o 
  10   0   6      279.73      -28.90    117.21 o 
  -9   1   6       96.14      170.18     76.49 o 
  -7   1   6       83.69       73.98     41.16 o 
  -5   1   6      162.02      253.24     34.16 o 
  -3   1   6     6799.68     6799.27     90.94 o 
  -1   1   6     9251.05     8898.80     70.76 o 
   1   1   6      874.99      828.37     60.00 o 
   3   1   6      143.70      146.60     42.33 o 
   5   1   6       18.21       25.71     42.32 o 
   7   1   6       21.87       98.25     81.13 o 
   9   1   6        6.43      -40.64     78.71 o 
 -10   2   6     2472.00     2715.44    138.24 o 
  -8   2   6     2714.33     3285.59     99.43 o 
  -6   2   6     4076.25     3900.18     81.79 o 
  -4   2   6    10108.98     9743.73     92.79 o 
  -2   2   6     6947.90     7222.81     51.20 o 
   0   2   6    34707.79    34128.00    468.65 o 
   2   2   6     4059.62     3457.41     76.57 o 
   4   2   6    17568.26    17167.55    211.43 o 
   6   2   6      443.87      407.10     77.71 o 
   8   2   6     1494.00     1743.77    177.74 o 
  10   2   6      321.82      211.15    148.11 o 
  -9   3   6      421.48      336.83     84.73 o 
  -7   3   6      700.50      698.82     64.44 o 
  -5   3   6    10597.90    10504.02    118.44 o 
  -3   3   6     9635.38    10185.93     75.47 o 
  -1   3   6     3269.43     3279.55     41.99 o 
   1   3   6    16406.94    15831.75    230.03 o 
   3   3   6     7699.20     7214.31    111.33 o 
   5   3   6       49.69       14.01     40.34 o 
   7   3   6     1547.43     1749.43    130.56 o 
   9   3   6      173.46       46.93     74.69 o 
 -10   4   6     3578.67     3807.89    134.99 o 
  -8   4   6     6067.24     6377.99    125.52 o 
  -6   4   6     1489.91     1508.88     70.66 o 
  -4   4   6    16709.22    16872.76    141.98 o 
  -2   4   6      449.68      451.99     30.62 o 
   0   4   6    25940.10    26174.66    317.91 o 
   2   4   6      883.35      601.61     53.86 o 
   4   4   6    23145.92    22221.02    256.53 o 
   6   4   6     3010.38     3089.37    124.99 o 
   8   4   6      203.57      291.59     97.41 o 
  10   4   6       73.19       16.53     82.23 o 
  -9   5   6     4331.05     4614.40    147.10 o 
  -7   5   6      154.25      193.05     52.78 o 
  -5   5   6    12553.38    12771.03    136.77 o 
  -3   5   6      871.13      864.71     37.58 o 
  -1   5   6    43950.30    43741.57    395.46 o 
   1   5   6    10358.96    10800.29    168.31 o 
   3   5   6     7440.10     6867.82    124.54 o 
   5   5   6     1204.67     1231.45     89.21 o 
   7   5   6     1223.57     1342.05    118.05 o 
   9   5   6      114.58      137.10     83.90 o 
 -10   6   6     1366.25      658.15    296.02 o 
  -8   6   6     1526.06     1720.05    124.96 o 
  -6   6   6      134.17      175.64     41.48 o 
  -4   6   6     2236.82     2062.82     51.99 o 
  -2   6   6    23768.32    25536.62    211.53 o 
   0   6   6    38554.12    38817.00    350.99 o 
   2   6   6      279.60      211.60     43.54 o 
   4   6   6     8493.14     8252.13    146.83 o 
   6   6   6     2551.98     2504.90    131.65 o 
   8   6   6      481.62      472.91     92.18 o 
  10   6   6       67.17       34.14     60.61 o 
  -9   7   6     3105.67     3542.63    124.01 o 
  -7   7   6       13.94       43.20     43.96 o 
  -5   7   6     9038.27     8594.35    124.22 o 
  -3   7   6      515.76      423.74     34.57 o 
  -1   7   6   111182.30   118296.35    813.69 o 
   1   7   6    48845.23    52807.84    438.18 o 
   3   7   6     3477.00     2952.69    111.25 o 
   5   7   6     4901.08     4939.05    150.46 o 
   7   7   6     1294.24     1273.67    112.51 o 
   9   7   6       52.58       18.15     61.55 o 
 -10   8   6      611.47      226.67    126.32 o 
  -8   8   6     1408.82     1584.52     95.62 o 
  -6   8   6      300.83      340.91     53.65 o 
  -4   8   6      382.41      363.68     39.24 o 
  -2   8   6      305.46      398.48     58.97 o 
   0   8   6     3717.85     3588.56     73.58 o 
   2   8   6     2424.89     2504.10     89.72 o 
   4   8   6     9360.17     9217.55    127.50 o 
   6   8   6      784.45      725.65     94.65 o 
   8   8   6      661.50      533.89    126.33 o 
  -9   9   6     1977.90     2196.10    283.12 o 
  -7   9   6      444.39      554.59     76.59 o 
  -5   9   6     4817.58     4788.16    100.34 o 
  -3   9   6     1830.70     1812.28     77.14 o 
  -1   9   6    40279.27    39277.41    337.59 o 
   1   9   6       31.50       45.74     59.09 o 
   3   9   6    11743.38    11221.61    128.22 o 
   5   9   6     2834.60     2795.98     90.06 o 
   7   9   6      783.56      753.32     93.06 o 
   9   9   6      299.39      303.71     99.70 o 
  -8  10   6        9.60       15.48     68.98 o 
  -6  10   6      170.70      143.54     58.93 o 
  -4  10   6     1500.72     1463.60     73.22 o 
  -2  10   6     1397.02     1478.21     66.66 o 
   0  10   6     9129.45     9234.98    103.55 o 
   2  10   6     1960.12     2051.46     99.51 o 
   4  10   6     2331.61     2202.80     77.17 o 
   6  10   6       97.32       99.06     54.88 o 
   8  10   6      399.62      282.07    118.41 o 
  -9  11   6     1009.52      921.85    358.97 o 
  -7  11   6      389.14      313.71     76.00 o 
  -5  11   6    12357.32    12180.56    170.79 o 
  -3  11   6      911.83      942.87     75.71 o 
  -1  11   6    40036.52    40707.51    372.30 o 
   1  11   6     4472.51     4173.60    161.16 o 
   3  11   6    20106.74    19526.69    274.60 o 
   5  11   6     5615.74     5497.11    125.01 o 
   7  11   6      884.73      802.67    252.05 o 
   9  11   6     1131.32      953.04    207.68 o 
  -8  12   6      724.59      404.96    125.33 o 
  -6  12   6        3.84       12.32     52.35 o 
  -4  12   6       26.11      -13.90     51.16 o 
  -2  12   6      278.02      259.63     49.80 o 
   0  12   6     2309.40     2390.87     56.48 o 
   2  12   6      560.90      579.89    107.10 o 
   4  12   6     1048.68     1000.21    114.58 o 
   6  12   6      155.82      124.86     52.58 o 
   8  12   6        8.77       12.63     69.09 o 
  -7  13   6     1129.61     1024.68    229.59 o 
  -5  13   6     6570.10     6492.44    183.52 o 
  -3  13   6       53.16       77.99     48.31 o 
  -1  13   6    13038.10    12748.14    185.44 o 
   1  13   6     1409.76     1491.32    143.29 o 
   3  13   6    14082.54    13577.08    266.45 o 
   5  13   6     8496.26     8873.48    218.21 o 
   7  13   6     1113.33      166.31    182.80 o 
  -8  14   6      188.56       59.24     83.82 o 
  -6  14   6      301.07      240.68    114.44 o 
  -4  14   6       34.86       85.07     57.97 o 
  -2  14   6     1352.43     1762.57     97.41 o 
   0  14   6     1870.30     1842.39     62.71 o 
   2  14   6      818.05      658.16    137.03 o 
   4  14   6      120.71      129.99     90.24 o 
   6  14   6      267.68      193.53     74.67 o 
   8  14   6       36.91       11.53     89.02 o 
  -7  15   6      492.24      378.43    171.88 o 
  -5  15   6     6777.88     6934.10    454.17 o 
  -3  15   6     2049.99     2154.15    121.38 o 
  -1  15   6     1463.84     1642.76     89.19 o 
   1  15   6     4457.13     4827.06    283.54 o 
   3  15   6     2509.45     2346.92    747.01 o 
   5  15   6     1274.99     1104.81    451.21 o 
   7  15   6       35.95       27.36     81.42 o 
  -6  16   6       17.07      -53.56    103.44 o 
  -4  16   6      733.82      694.45     91.09 o 
  -2  16   6       10.99       28.19     33.28 o 
   0  16   6     3623.22     3414.80    142.19 o 
   2  16   6     1229.06     1071.59    171.54 o 
   4  16   6      542.43      323.81    198.68 o 
   6  16   6        0.11        9.71     87.90 o 
  -5  17   6     1604.91     1874.44    169.02 o 
  -3  17   6        5.60      -43.61     56.70 o 
  -1  17   6    12014.49    11221.77    353.67 o 
   1  17   6      365.20      325.31    115.81 o 
   3  17   6     6868.15     7186.35    330.63 o 
   5  17   6     3973.45     4302.23    241.44 o 
  -6  18   6      145.62      191.70    126.03 o 
  -4  18   6      108.13      173.12    105.64 o 
  -2  18   6        7.97      -18.58     64.29 o 
   0  18   6      804.72      867.84    116.10 o 
   2  18   6      430.99      489.20    204.31 o 
   4  18   6      500.18      158.43    181.89 o 
   6  18   6        3.25        3.43    119.76 o 
  -5  19   6      444.76      270.78    142.89 o 
  -3  19   6       40.75        3.37     56.91 o 
  -1  19   6     3592.68     3869.12    167.07 o 
   1  19   6      116.51      189.56     83.50 o 
   3  19   6     3726.39     4229.51    303.58 o 
   5  19   6     1161.40       -0.76    100.86 o 
  -4  20   6       79.09       86.50     90.43 o 
  -2  20   6      741.49      561.81    190.69 o 
   0  20   6      470.86      491.29    140.80 o 
   2  20   6        9.04      -59.68    110.18 o 
   4  20   6      518.70      349.47    303.75 o 
  -3  21   6      277.87      220.83    123.40 o 
  -1  21   6     1199.00     1190.64    162.26 o 
   1  21   6       55.07       16.88    106.34 o 
   3  21   6     2359.72     2586.74    251.31 o 
   0  22   6      642.09      575.31    155.15 o 
  -9   1   7     3145.51     3173.40    110.44 o 
  -7   1   7      303.96      281.60     54.31 o 
  -5   1   7    18396.80    18310.30    144.41 o 
  -3   1   7    26817.00    25689.20    143.18 o 
  -1   1   7    87657.26    89395.51   1422.55 o 
   1   1   7    15365.16    13761.13    262.14 o 
   3   1   7    54367.58    55557.90    771.31 o 
   5   1   7      629.70      567.97     75.66 o 
   7   1   7    22634.82    24672.57    359.60 o 
   9   1   7      975.79      739.50    322.98 o 
 -10   2   7       17.01        9.35     45.90 o 
  -8   2   7        6.43      -26.97     41.50 o 
  -6   2   7        2.91       14.40     29.96 o 
  -4   2   7    19547.60    20530.41    144.96 o 
  -2   2   7      603.27      651.84     11.92 o 
   0   2   7      205.14      272.50     21.41 o 
   2   2   7       17.36       30.67     32.32 o 
   4   2   7    21301.65    21987.71    242.00 o 
   6   2   7     2795.50     3052.14    135.13 o 
   8   2   7      967.49      950.04    131.38 o 
  10   2   7        1.56       75.84     89.83 o 
  -9   3   7     2614.43     2790.88    102.99 o 
  -7   3   7      999.54      983.78     71.41 o 
  -5   3   7     8394.62     8007.20     90.47 o 
  -3   3   7     4127.33     3698.01     46.96 o 
  -1   3   7    87211.14    85169.57    560.27 o 
   1   3   7      481.09      669.09     52.80 o 
   3   3   7    13752.48    13676.86    183.14 o 
   5   3   7     1838.14     1771.36     96.59 o 
   7   3   7    10191.57    11268.96    241.54 o 
   9   3   7      519.08      445.37    222.47 o 
 -10   4   7      939.26      772.82    123.16 o 
  -8   4   7      101.09      124.57     54.57 o 
  -6   4   7     3068.03     3185.12     72.32 o 
  -4   4   7     3329.79     3490.91     60.45 o 
  -2   4   7     4261.93     4138.30     51.82 o 
   0   4   7      462.90      732.54     30.43 o 
   2   4   7       23.43       13.37     27.59 o 
   4   4   7       87.19      115.58     56.39 o 
   6   4   7     1541.64     1670.84    111.34 o 
   8   4   7      933.42      966.44    145.50 o 
  10   4   7        5.28       -9.18     82.75 o 
  -9   5   7      771.48      697.95    109.43 o 
  -7   5   7     1258.79     1472.21     79.10 o 
  -5   5   7    10682.04    10582.98    124.72 o 
  -3   5   7     2341.11     2309.18     47.84 o 
  -1   5   7   144548.25   144513.48   1441.63 o 
   1   5   7      769.32      699.03     22.95 o 
   3   5   7    12354.31    12283.01    167.24 o 
   5   5   7      538.43      563.69     93.09 o 
   7   5   7     4595.81     5019.41    170.57 o 
   9   5   7      957.75      826.61    258.73 o 
 -10   6   7       62.69       33.97     63.40 o 
  -8   6   7      142.87      164.21     55.19 o 
  -6   6   7     3644.50     3846.90     89.12 o 
  -4   6   7      275.17      279.51     31.30 o 
  -2   6   7     3623.28     3237.46     62.90 o 
   0   6   7     1497.73     1356.69     33.41 o 
   2   6   7      390.78      423.99     50.49 o 
   4   6   7     4815.74     5003.94    124.51 o 
   6   6   7      665.20      775.98     99.23 o 
   8   6   7     1200.27     1201.16    143.59 o 
  10   6   7      131.79       58.32    102.69 o 
  -9   7   7      555.21      427.15     87.76 o 
  -7   7   7      203.67      240.16     64.09 o 
  -5   7   7     4254.12     4336.38     84.75 o 
  -3   7   7     1670.86     1671.86     61.73 o 
  -1   7   7    43426.42    41356.28    324.23 o 
   1   7   7     2034.31     2169.13     76.02 o 
   3   7   7     8986.63     8860.82    194.03 o 
   5   7   7     1753.28     1942.85    111.27 o 
   7   7   7     5549.65     6030.38    232.97 o 
   9   7   7      790.94      600.22    136.32 o 
 -10   8   7      123.65       29.46     66.77 o 
  -8   8   7       99.23      107.30     53.59 o 
  -6   8   7     1628.46     1879.16     86.12 o 
  -4   8   7     5243.31     5658.28     89.98 o 
  -2   8   7     6406.44     5792.06     91.69 o 
   0   8   7     4119.24     3688.88    224.06 o 
   2   8   7     2092.77     2291.88     83.82 o 
   4   8   7       23.85       18.26     28.22 o 
   6   8   7     5194.04     5606.69    138.82 o 
   8   8   7     1969.01     2103.34    202.71 o 
  -9   9   7      371.48      134.11     71.72 o 
  -7   9   7     1234.38     1222.42    135.79 o 
  -5   9   7     1390.36     1352.93     65.91 o 
  -3   9   7     1547.92     1501.35     60.11 o 
  -1   9   7    17650.78    17777.87    162.69 o 
   1   9   7     3839.39     3870.41     95.31 o 
   3   9   7     1716.75     1633.73     46.34 o 
   5   9   7     2547.41     2548.80    102.57 o 
   7   9   7     5645.14     5551.57    174.82 o 
   9   9   7      300.33      219.24     92.44 o 
  -8  10   7       89.50       77.85     71.70 o 
  -6  10   7       58.77      132.18     55.40 o 
  -4  10   7      589.90      714.06     57.55 o 
  -2  10   7     7284.73     7348.11    106.74 o 
   0  10   7     5729.91     5242.67     70.95 o 
   2  10   7     2500.79     2709.58     99.88 o 
   4  10   7       48.98       73.54     32.85 o 
   6  10   7     2158.03     2420.84    116.45 o 
   8  10   7     3143.99     3581.84    168.49 o 
  -9  11   7        3.54       -2.86     54.26 o 
  -7  11   7        9.17       16.89     49.13 o 
  -5  11   7      449.08      465.98     83.81 o 
  -3  11   7      435.04      451.83    117.21 o 
  -1  11   7     4463.10     4585.01    157.51 o 
   1  11   7     4355.91     4266.24    155.52 o 
   3  11   7       80.98       59.14     59.68 o 
   5  11   7      182.74      196.24     43.84 o 
   7  11   7     1114.45     1060.98    288.32 o 
   9  11   7       50.08       49.08     77.16 o 
  -8  12   7       21.59       -2.86     51.59 o 
  -6  12   7     3561.21     3807.60    189.66 o 
  -4  12   7      148.32      258.28     64.01 o 
  -2  12   7    10926.30    10915.28    142.07 o 
   0  12   7    20851.39    20943.57    197.73 o 
   2  12   7     1081.09     1377.75    114.42 o 
   4  12   7      145.70      176.09     79.25 o 
   6  12   7     2869.64     2885.45    117.08 o 
   8  12   7     6413.10     6422.35    404.95 o 
  -7  13   7     1046.38      794.99    305.42 o 
  -5  13   7      271.91      422.95    116.88 o 
  -3  13   7      398.21      521.69     74.45 o 
  -1  13   7     4313.66     3848.69     74.09 o 
   1  13   7     2491.65     2354.29    163.94 o 
   3  13   7      259.84      315.42    102.42 o 
   5  13   7        2.01       15.33     34.16 o 
   7  13   7      145.29       79.91     75.66 o 
  -8  14   7        1.13      -10.60     66.36 o 
  -6  14   7     3477.66     3745.82    148.88 o 
  -4  14   7      241.21      287.08     74.53 o 
  -2  14   7     2598.35     2737.22     92.19 o 
   0  14   7     1739.10     1634.60     91.27 o 
   2  14   7      144.74      265.44    144.43 o 
   4  14   7      479.42      608.01    142.06 o 
   6  14   7      808.47      538.14    269.68 o 
   8  14   7     1131.08      836.57    270.79 o 
  -7  15   7      103.12       59.73     88.49 o 
  -5  15   7      176.83       43.41    111.20 o 
  -3  15   7      114.78       65.90     54.74 o 
  -1  15   7     6300.82     5927.89    129.40 o 
   1  15   7      302.54      259.86    118.86 o 
   3  15   7      936.03     1068.50    158.67 o 
   5  15   7       67.87        7.61     76.73 o 
   7  15   7      356.27      148.45    133.93 o 
  -6  16   7     2170.89     2275.85    215.32 o 
  -4  16   7      172.55      178.06     91.05 o 
  -2  16   7     3759.93     4122.63    117.62 o 
   0  16   7     3156.23     3294.53    131.75 o 
   2  16   7       22.93       26.78     94.09 o 
   4  16   7     1176.41      944.59    364.81 o 
   6  16   7     1455.97      789.32    584.15 o 
  -5  17   7     1484.02     1438.49    157.22 o 
  -3  17   7      714.90      722.43     93.15 o 
  -1  17   7     1822.81     1574.53     80.09 o 
   1  17   7      230.41      138.36    100.19 o 
   3  17   7     1643.01     1936.58    226.03 o 
   5  17   7      334.79      111.34    141.16 o 
  -6  18   7      827.31      815.39    231.40 o 
  -4  18   7      143.99      115.99     68.36 o 
  -2  18   7     4689.79     4550.19    165.28 o 
   0  18   7     1948.58     2093.46    140.65 o 
   2  18   7       14.30       60.12    169.71 o 
   4  18   7      180.53       69.00    133.38 o 
   6  18   7     2127.36     1948.53    787.22 o 
  -5  19   7      130.81       43.27     68.69 o 
  -3  19   7      596.54      532.84     79.42 o 
  -1  19   7     1162.59     1417.22    110.36 o 
   1  19   7      175.49      211.85     93.22 o 
   3  19   7     2546.03     2830.31    278.89 o 
   5  19   7       80.05       23.74    119.39 o 
  -4  20   7        2.76        7.39    120.47 o 
  -2  20   7     2284.23     2445.43    450.16 o 
   0  20   7     1753.44     2001.46    147.64 o 
   2  20   7       10.88       91.53    117.49 o 
   4  20   7       37.67     -137.72    177.39 o 
  -3  21   7       99.32       82.75    114.53 o 
  -1  21   7      500.89      414.01    161.80 o 
   1  21   7       27.93      -15.83     89.34 o 
   3  21   7      125.50       90.62    158.28 o 
   0  22   7     1376.26     1614.33    186.65 o 
 -10   0   8      197.23      116.98    140.01 o 
  -8   0   8     1892.58     1960.59    206.63 o 
  -6   0   8    37542.59    37633.61    394.19 o 
  -4   0   8     3518.36     3646.58     69.48 o 
  -2   0   8     3443.93     3507.61     71.40 o 
   0   0   8      235.59      180.36     34.57 o 
   2   0   8    44546.37    42240.21    489.81 o 
   4   0   8    72400.79    71757.69    895.98 o 
   6   0   8      366.92      554.07    126.45 o 
   8   0   8       10.12       29.05    103.28 o 
  10   0   8      314.12      207.80    215.30 o 
  -9   1   8       11.36        2.93     44.27 o 
  -7   1   8      410.45      412.13     50.84 o 
  -5   1   8       31.11       28.70     22.50 o 
  -3   1   8     1591.37     1941.55     30.56 o 
  -1   1   8     3568.36     3637.49     43.68 o 
   1   1   8     3510.43     3537.96     78.00 o 
   3   1   8      415.93      461.03     59.29 o 
   5   1   8     2609.36     2802.64    113.13 o 
   7   1   8       21.30       12.73     63.96 o 
   9   1   8        0.35      -13.45    101.09 o 
 -10   2   8      133.99      109.00     70.29 o 
  -8   2   8     3699.90     4076.30    108.59 o 
  -6   2   8    25078.35    25575.09    204.58 o 
  -4   2   8     1382.74     1228.04     41.17 o 
  -2   2   8      269.17      322.70     27.64 o 
   0   2   8     2978.21     2973.62     42.29 o 
   2   2   8    18883.71    16466.02    286.37 o 
   4   2   8     3772.69     3406.69    102.40 o 
   6   2   8      353.21      517.27     87.99 o 
   8   2   8       39.62      -33.18     70.90 o 
  10   2   8      423.29      187.12    129.75 o 
  -9   3   8      810.27      794.95    109.25 o 
  -7   3   8     1019.61      958.19     66.18 o 
  -5   3   8     1091.84     1165.02     51.89 o 
  -3   3   8     8331.43     8571.33     76.61 o 
  -1   3   8     2441.10     2613.39     31.60 o 
   1   3   8     3475.31     3319.73     67.43 o 
   3   3   8     5399.21     5184.60    102.93 o 
   5   3   8      315.11      345.03     79.47 o 
   7   3   8     1652.15     2098.56    136.71 o 
   9   3   8      212.41       60.24     78.83 o 
 -10   4   8      461.07      318.63     87.68 o 
  -8   4   8     4614.17     4638.21    105.49 o 
  -6   4   8    18393.72    18190.52    178.01 o 
  -4   4   8     1214.48      987.50     51.63 o 
  -2   4   8    35470.50    36795.39    203.33 o 
   0   4   8       62.92      113.54     18.94 o 
   2   4   8    31664.66    30257.99    472.98 o 
   4   4   8     9125.56     9097.90    163.83 o 
   6   4   8       34.15      -42.76     62.03 o 
   8   4   8      248.84      210.96     97.60 o 
  10   4   8      291.08       54.15     99.88 o 
  -9   5   8       62.54       82.25     52.86 o 
  -7   5   8     3059.28     3172.47     94.34 o 
  -5   5   8     5774.46     5988.72     84.87 o 
  -3   5   8     4800.75     5119.84    225.10 o 
  -1   5   8    11361.12    11166.95    105.69 o 
   1   5   8      244.52      279.05     21.48 o 
   3   5   8    13183.91    13288.89    171.80 o 
   5   5   8      275.41      329.57     75.22 o 
   7   5   8     1705.36     1907.16    135.76 o 
   9   5   8       16.36       10.81    101.13 o 
 -10   6   8     1122.07     1010.85    218.52 o 
  -8   6   8     1565.50     1628.56     91.53 o 
  -6   6   8     7677.81     7575.78    113.44 o 
  -4   6   8      586.20      513.30     35.92 o 
  -2   6   8    41457.59    43655.06    260.86 o 
   0   6   8     6388.39     6293.12     65.10 o 
   2   6   8    33070.28    31092.80    313.71 o 
   4   6   8     1591.57     1600.08    100.83 o 
   6   6   8       30.18       45.40     69.99 o 
   8   6   8      494.11      434.67    142.81 o 
  10   6   8       52.15        9.83     93.13 o 
  -9   7   8      446.70      291.47     76.06 o 
  -7   7   8     1124.45     1123.76     65.12 o 
  -5   7   8     9079.43     9190.57    128.36 o 
  -3   7   8     1338.13     1074.65     50.74 o 
  -1   7   8    10656.23    11121.20    117.40 o 
   1   7   8     1377.94     1035.47     59.47 o 
   3   7   8    55305.05    55528.59    665.45 o 
   5   7   8       25.84        7.49     66.52 o 
   7   7   8     3707.14     4114.60    211.48 o 
   9   7   8      114.01      -32.13     82.97 o 
  -8   8   8     2024.51     2032.49    116.31 o 
  -6   8   8    11003.68    11657.56    186.94 o 
  -4   8   8       34.93       27.36     31.87 o 
  -2   8   8     4821.81     4548.39     64.99 o 
   0   8   8     1910.23     2087.60     48.36 o 
   2   8   8    33081.09    32840.29    812.16 o 
   4   8   8      743.46      934.56     89.03 o 
   6   8   8     1072.72     1168.37     88.00 o 
   8   8   8        6.39      -12.49     52.35 o 
  -9   9   8       21.95      -16.79     59.22 o 
  -7   9   8     2227.94     2391.34     96.91 o 
  -5   9   8     8680.89     8581.04    136.02 o 
  -3   9   8     2933.60     2965.38    106.31 o 
  -1   9   8    11798.94    12270.54    128.18 o 
   1   9   8    17540.31    16209.17    189.95 o 
   3   9   8    23168.81    22512.39    200.99 o 
   5   9   8      488.53      418.46     60.56 o 
   7   9   8      707.72      874.10    100.61 o 
   9   9   8      292.21      325.58    117.37 o 
  -8  10   8       18.40        4.64     49.33 o 
  -6  10   8     1542.54     1536.58     77.61 o 
  -4  10   8       22.68       57.21     47.12 o 
  -2  10   8     2882.84     2826.32     64.80 o 
   0  10   8       17.31       45.93     10.52 o 
   2  10   8     6594.36     6631.22    180.94 o 
   4  10   8     1900.42     1923.61     69.83 o 
   6  10   8      411.16      468.37     68.85 o 
   8  10   8        9.62      -47.65     68.94 o 
  -9  11   8       81.12       12.10     66.59 o 
  -7  11   8     5069.33     5301.73    159.44 o 
  -5  11   8     9168.07     9195.14    175.52 o 
  -3  11   8      405.49      491.06     67.02 o 
  -1  11   8    23522.22    23487.06    352.38 o 
   1  11   8    19751.34    19299.90    276.95 o 
   3  11   8    21965.96    21531.19    384.94 o 
   5  11   8       51.46       81.62     35.66 o 
   7  11   8     1613.00     1556.17    304.80 o 
   9  11   8      207.96      138.46    108.39 o 
  -8  12   8       75.31       67.76     58.10 o 
  -6  12   8      535.31      597.55    100.67 o 
  -4  12   8      574.31      582.35     75.13 o 
  -2  12   8      112.87      132.17     36.10 o 
   0  12   8       14.27       54.42     70.92 o 
   2  12   8     2687.15     2801.79    155.04 o 
   4  12   8      683.97      654.16    111.02 o 
   6  12   8      175.69      159.75     71.08 o 
   8  12   8        1.16       16.28     72.38 o 
  -7  13   8     7621.08     7439.75   1270.85 o 
  -5  13   8    10162.95    10272.21    257.12 o 
  -3  13   8      778.69      835.01     67.58 o 
  -1  13   8      495.35      592.92     52.04 o 
   1  13   8    43187.02    43098.92    704.27 o 
   3  13   8    24241.16    24660.76    417.60 o 
   5  13   8       73.78      118.59     96.70 o 
   7  13   8     2046.96     1491.11    617.95 o 
  -8  14   8       22.66       12.76     66.03 o 
  -6  14   8      126.96      153.69     79.54 o 
  -4  14   8      183.67      112.52     67.46 o 
  -2  14   8      297.57      327.31     45.95 o 
   0  14   8      838.99     1097.70    110.69 o 
   2  14   8        1.66       -8.94     81.57 o 
   4  14   8        8.87      -18.22     61.68 o 
   6  14   8       52.90      -28.88    102.28 o 
   8  14   8      212.67       78.23    110.55 o 
  -7  15   8     4295.21     4469.26    180.19 o 
  -5  15   8     5715.42     6089.91    232.19 o 
  -3  15   8     1638.42     1767.24     94.37 o 
  -1  15   8     1328.71     1280.81     62.28 o 
   1  15   8     2861.48     3162.12    233.54 o 
   3  15   8    13973.24    14275.97    311.86 o 
   5  15   8       58.23       19.62     75.44 o 
   7  15   8     1235.06      376.51    354.79 o 
  -6  16   8       51.72       74.78     76.68 o 
  -4  16   8       26.48       30.32     53.54 o 
  -2  16   8     2264.56     2137.02    101.99 o 
   0  16   8     1016.41      943.75     92.86 o 
   2  16   8      731.86      677.20    163.09 o 
   4  16   8       72.75        1.81    100.38 o 
   6  16   8      119.27       92.11    125.88 o 
  -5  17   8     4719.74     4462.30    302.67 o 
  -3  17   8      233.58      217.99     57.71 o 
  -1  17   8      723.39      716.94     55.56 o 
   1  17   8     3953.14     3573.34    496.09 o 
   3  17   8    11973.29    12842.31    405.42 o 
   5  17   8       22.97       61.72    112.91 o 
  -6  18   8      276.19      378.67    112.92 o 
  -4  18   8      170.89      142.99     67.13 o 
  -2  18   8     1845.84     1902.23    129.06 o 
   0  18   8      791.72      902.70    121.59 o 
   2  18   8        6.99      -85.23    114.30 o 
   4  18   8      108.65       23.97    125.65 o 
  -5  19   8      471.72      512.10    106.46 o 
  -3  19   8       98.71      107.63     47.23 o 
  -1  19   8       23.46       23.27     59.96 o 
   1  19   8     2848.29     2938.42    153.31 o 
   3  19   8     5867.04     6329.71    353.93 o 
   5  19   8        4.64      -13.61    220.66 o 
  -4  20   8      363.11      314.60    130.66 o 
  -2  20   8      748.16      879.57    110.05 o 
   0  20   8      606.27      683.50    121.54 o 
   2  20   8      758.27      854.58    180.14 o 
   4  20   8       58.44      116.77    174.50 o 
  -3  21   8      470.99      322.51    122.66 o 
  -1  21   8      167.02      196.72    116.66 o 
   1  21   8     1592.21     1732.26    182.81 o 
  -9   1   9      183.66      103.75     53.20 o 
  -7   1   9     1142.91     1248.98     72.48 o 
  -5   1   9     2822.29     2584.56     45.10 o 
  -3   1   9    23564.99    21940.75    150.73 o 
  -1   1   9    17633.06    17162.74     95.76 o 
   1   1   9      327.21      429.57     39.71 o 
   3   1   9     2000.04     2129.49     77.68 o 
   5   1   9    25294.48    25835.88    323.14 o 
   7   1   9     7677.19     8038.26    205.15 o 
   9   1   9     1064.56      931.47    391.69 o 
 -10   2   9      470.81      280.29     86.22 o 
  -8   2   9       85.12       55.95     45.90 o 
  -6   2   9      295.08      277.60     37.16 o 
  -4   2   9       79.28       91.92     16.26 o 
  -2   2   9      217.78      185.61     21.91 o 
   0   2   9       55.16       44.18     17.57 o 
   2   2   9     1154.71     1006.82     60.12 o 
   4   2   9     9107.33     9810.37    156.66 o 
   6   2   9      253.49      183.76     78.34 o 
   8   2   9       74.65       -0.03     69.55 o 
  10   2   9       49.57       20.29    101.31 o 
  -9   3   9      634.13      637.04     91.17 o 
  -7   3   9      762.96      751.03     50.57 o 
  -5   3   9      684.51      608.87     35.00 o 
  -3   3   9    10953.01     9249.45     74.83 o 
  -1   3   9     7441.66     7065.83     52.93 o 
   1   3   9      657.72      620.93     47.26 o 
   3   3   9      136.41      169.84     52.58 o 
   5   3   9     4393.85     4762.83    147.04 o 
   7   3   9     1314.00     1440.72    128.66 o 
   9   3   9      705.74      564.15    298.63 o 
 -10   4   9      919.31      631.44    136.66 o 
  -8   4   9       27.73       18.99     41.88 o 
  -6   4   9      944.44      947.53     56.23 o 
  -4   4   9      689.24      803.68     28.38 o 
  -2   4   9      502.12      478.85     18.50 o 
   0   4   9     4272.87     4517.96     56.43 o 
   2   4   9       13.61       12.17     32.31 o 
   4   4   9     1721.46     1860.03    102.81 o 
   6   4   9      715.97      745.83    118.24 o 
   8   4   9      263.37      132.68     94.21 o 
  10   4   9      187.45      157.47    117.87 o 
  -9   5   9      184.90      195.15     67.14 o 
  -7   5   9      374.46      332.24     49.31 o 
  -5   5   9      187.91      211.27     53.89 o 
  -3   5   9    58043.55    59466.27    429.42 o 
  -1   5   9    35330.42    37370.13    388.60 o 
   1   5   9      249.59      158.31     24.66 o 
   3   5   9      336.22      454.47     65.04 o 
   5   5   9     2463.73     2797.17    121.68 o 
   7   5   9      821.13      840.73    126.34 o 
   9   5   9      505.53      576.17    177.87 o 
 -10   6   9     1244.53      876.37    381.07 o 
  -8   6   9      135.79      102.03     45.42 o 
  -6   6   9     2366.18     2427.63     88.61 o 
  -4   6   9      694.91      651.84     32.17 o 
  -2   6   9     6156.59     5721.23     63.71 o 
   0   6   9     6495.90     7000.03     82.03 o 
   2   6   9    14401.73    14170.30    198.00 o 
   4   6   9     1040.63     1130.33    105.14 o 
   6   6   9     1031.21     1057.74    111.23 o 
   8   6   9        1.55       18.32     81.67 o 
  -9   7   9       21.06       25.82     47.72 o 
  -7   7   9       41.24      117.61     65.17 o 
  -5   7   9     3318.85     3279.86     68.14 o 
  -3   7   9     8510.82     8211.03    103.12 o 
  -1   7   9     1752.04     1976.31     55.43 o 
   1   7   9    14281.53    13866.48    166.76 o 
   3   7   9     1331.58     1408.11     92.21 o 
   5   7   9     4467.73     5078.81    152.85 o 
   7   7   9      194.57      163.86    112.14 o 
   9   7   9      332.72      327.19    111.98 o 
  -8   8   9      183.66      174.21     55.15 o 
  -6   8   9       45.42       33.42     34.46 o 
  -4   8   9     3643.92     3763.49     76.42 o 
  -2   8   9    14532.02    14549.51    190.95 o 
   0   8   9      172.61      248.13     20.93 o 
   2   8   9     9640.92     8931.05    175.07 o 
   4   8   9      470.24      502.83     81.87 o 
   6   8   9      217.57      166.90     93.03 o 
   8   8   9      316.86      216.95     85.69 o 
  -9   9   9        6.25      -21.84     63.72 o 
  -7   9   9      484.36      581.58     72.23 o 
  -5   9   9       51.80       83.34     46.93 o 
  -3   9   9     2401.99     2321.93     58.87 o 
  -1   9   9      552.53      574.38     47.79 o 
   1   9   9     7966.61     8355.10    142.24 o 
   3   9   9     2449.03     2555.70     51.62 o 
   5   9   9      872.32      931.35     69.27 o 
   7   9   9       24.59       28.79     70.46 o 
   9   9   9      366.76      348.11    110.26 o 
  -8  10   9       12.14       33.42     53.06 o 
  -6  10   9      197.38      247.00     70.36 o 
  -4  10   9     3025.45     3067.53     85.79 o 
  -2  10   9    10920.21    10648.19    114.55 o 
   0  10   9     3055.59     3347.24     76.84 o 
   2  10   9     3582.16     3404.50    112.93 o 
   4  10   9     5448.52     5267.68    101.41 o 
   6  10   9     1513.43     1385.29    181.48 o 
   8  10   9      120.23      118.63     80.96 o 
  -9  11   9      325.57        6.15    105.05 o 
  -7  11   9      140.73       79.50     52.06 o 
  -5  11   9     2173.51     2201.16     98.48 o 
  -3  11   9     2356.71     2403.38     65.11 o 
  -1  11   9     1778.16     1944.45     53.75 o 
   1  11   9      418.19      400.31     82.76 o 
   3  11   9      910.35      898.47    105.54 o 
   5  11   9       48.80       11.94     44.65 o 
   7  11   9        5.61       27.19     54.24 o 
  -8  12   9      231.46      111.61     82.97 o 
  -6  12   9      324.94      355.85     73.31 o 
  -4  12   9     8786.13     8972.95    143.76 o 
  -2  12   9    14481.99    14615.47    157.91 o 
   0  12   9     7684.35     7350.74    437.68 o 
   2  12   9     8492.99     8209.40    223.82 o 
   4  12   9     1465.67     1569.15    124.28 o 
   6  12   9     2936.54     2734.56    221.38 o 
   8  12   9        1.12      -44.18    105.60 o 
  -7  13   9       68.79      -24.81     82.15 o 
  -5  13   9      536.19      461.79     73.91 o 
  -3  13   9     1114.74     1254.45     65.92 o 
  -1  13   9       87.84      104.65     29.16 o 
   1  13   9      277.08      114.24     92.63 o 
   3  13   9      335.88      262.06     93.83 o 
   5  13   9       30.91       22.95    109.95 o 
   7  13   9       23.12      -17.56     67.31 o 
  -8  14   9       59.11       76.62    103.97 o 
  -6  14   9      237.65      299.77     93.00 o 
  -4  14   9     7756.19     8065.28    149.28 o 
  -2  14   9    10922.01    11410.12    146.92 o 
   0  14   9       59.85       46.74     58.97 o 
   2  14   9      400.57      407.96    108.89 o 
   4  14   9     2336.76     2554.04    153.99 o 
   6  14   9     1586.71     1153.74    522.08 o 
  -7  15   9       44.47      -37.04    100.87 o 
  -5  15   9        1.59       20.23     48.14 o 
  -3  15   9      553.18      565.95     59.53 o 
  -1  15   9        4.34       17.17     23.81 o 
   1  15   9      767.11      772.10    148.81 o 
   3  15   9      672.80      690.47    137.07 o 
   5  15   9      106.02      -39.84     86.74 o 
   7  15   9      171.70      203.46    130.47 o 
  -6  16   9      861.97      686.48    128.85 o 
  -4  16   9     5003.41     5051.49    126.46 o 
  -2  16   9     8679.40     8717.00    186.08 o 
   0  16   9       26.80       58.38     62.05 o 
   2  16   9     3759.62     3604.88    234.68 o 
   4  16   9      348.22      238.55    211.94 o 
   6  16   9     2612.65     2870.15    234.14 o 
  -5  17   9        1.85       51.76     60.84 o 
  -3  17   9       88.25       89.01     50.54 o 
  -1  17   9      108.07       96.39     31.86 o 
   1  17   9      490.28      441.44    154.38 o 
   3  17   9       48.48      -45.67    122.58 o 
   5  17   9      106.72       46.48    118.32 o 
  -6  18   9      205.38      213.09     90.10 o 
  -4  18   9     5978.44     6483.96    226.76 o 
  -2  18   9     4704.91     5053.54    146.16 o 
   0  18   9        7.38       15.59     69.14 o 
   2  18   9     1623.58     1777.77    225.38 o 
   4  18   9      915.21      347.03    622.31 o 
  -5  19   9       80.45      239.95     95.30 o 
  -3  19   9      980.18     1086.66    122.13 o 
  -1  19   9      440.92      398.81     87.33 o 
   1  19   9      223.83      203.99     93.04 o 
   3  19   9       20.81       39.18    139.69 o 
   5  19   9      673.20       20.39    136.20 o 
  -4  20   9      749.38      826.93    153.22 o 
  -2  20   9     2675.80     3010.37    167.36 o 
   0  20   9      155.57       49.20     89.02 o 
   2  20   9     1493.83     1564.05    201.53 o 
   4  20   9      133.60       73.63    212.38 o 
  -1  21   9       57.52       19.41    113.78 o 
   1  21   9       56.36        3.06    143.98 o 
 -10   0  10      297.31       41.71     74.71 o 
  -8   0  10     8134.53     8783.09    181.74 o 
  -6   0  10     6445.81     6101.19    120.39 o 
  -4   0  10     9993.79    10463.63    204.59 o 
  -2   0  10    21756.17    23713.47    210.61 o 
   0   0  10    37769.37    35188.06    331.68 o 
   2   0  10     9215.30     8615.45    186.22 o 
   4   0  10    51082.70    51343.60    684.94 o 
   6   0  10    75456.11    76124.42   1100.68 o 
   8   0  10      709.09      242.93    262.08 o 
  10   0  10       26.61      342.75    302.51 o 
  -9   1  10      282.12       90.52     50.60 o 
  -7   1  10       39.20       35.55     29.81 o 
  -5   1  10       19.88       33.01     19.85 o 
  -3   1  10     2859.13     3204.66     46.31 o 
  -1   1  10     2808.65     2722.71     36.34 o 
   1   1  10       50.82       42.14     27.62 o 
   3   1  10     2215.78     2374.61     88.47 o 
   5   1  10       30.18      -18.66     66.86 o 
   7   1  10        0.28      -45.85     76.58 o 
   9   1  10        1.07       -4.34     80.17 o 
 -10   2  10       58.46      -16.51     55.01 o 
  -8   2  10     4547.13     4934.39     93.92 o 
  -6   2  10     3755.80     3746.29     67.24 o 
  -4   2  10     9622.65     9378.84     76.58 o 
  -2   2  10    18387.54    18593.61    159.47 o 
   0   2  10    14523.53    13705.17    184.44 o 
   2   2  10    20908.37    19959.41    279.69 o 
   4   2  10     1802.72     1644.01     88.66 o 
   6   2  10     3889.01     4449.62    156.53 o 
   8   2  10      237.14      278.33    122.86 o 
  10   2  10       37.08       47.76     82.55 o 
  -9   3  10      158.00      153.74     49.08 o 
  -7   3  10      264.00      236.08     41.68 o 
  -5   3  10     5380.73     5475.04     68.45 o 
  -3   3  10     1582.50     1746.19     56.95 o 
  -1   3  10    13372.42    14108.31     94.62 o 
   1   3  10     3635.81     3565.07    129.19 o 
   3   3  10      320.16      351.35     60.28 o 
   5   3  10     1443.89     1559.52    104.94 o 
   7   3  10      313.20      251.33     96.01 o 
   9   3  10      157.08      145.53    105.38 o 
 -10   4  10      272.74      230.20    124.79 o 
  -8   4  10     7453.84     7459.26    128.52 o 
  -6   4  10     7530.15     7599.41     92.16 o 
  -4   4  10     8089.02     7574.88     76.67 o 
  -2   4  10     8468.79     8359.20     77.35 o 
   0   4  10     4272.40     3978.42     75.54 o 
   2   4  10    20443.82    19983.04    213.19 o 
   4   4  10     6675.24     6502.69    152.04 o 
   6   4  10     5775.67     6186.18    175.43 o 
   8   4  10       85.83      119.52     91.38 o 
  10   4  10        9.65       23.68     96.44 o 
  -9   5  10     1807.86     1818.09    196.39 o 
  -7   5  10     3262.20     3327.29     80.87 o 
  -5   5  10     2246.90     2257.87     64.30 o 
  -3   5  10    14079.18    14728.34    100.17 o 
  -1   5  10     5608.67     5755.27     60.33 o 
   1   5  10     4707.81     4479.66     60.54 o 
   3   5  10       34.52       59.95     44.76 o 
   5   5  10     2713.52     3061.47    127.22 o 
   7   5  10      169.10      286.43     99.73 o 
   9   5  10       73.09      129.51    104.28 o 
 -10   6  10      710.40      406.49    357.38 o 
  -8   6  10     3650.06     4142.64    138.58 o 
  -6   6  10     1362.02     1384.15     57.51 o 
  -4   6  10     3381.76     3308.34     65.81 o 
  -2   6  10      123.79       52.52     19.69 o 
   0   6  10    33361.53    34532.76    370.71 o 
   2   6  10    11535.26    11322.58    170.34 o 
   4   6  10     7566.36     7136.85    167.57 o 
   6   6  10     2746.03     2785.71    154.16 o 
   8   6  10       81.83       54.47     81.98 o 
  -9   7  10     2365.51     2127.64    601.22 o 
  -7   7  10     2744.83     2824.57     87.31 o 
  -5   7  10     2676.33     2743.45     75.79 o 
  -3   7  10    10118.10     9906.15     90.44 o 
  -1   7  10      411.25      474.83     35.53 o 
   1   7  10    24385.38    25987.56    260.73 o 
   3   7  10     1297.82     1581.17    110.89 o 
   5   7  10     1531.04     1711.01    117.60 o 
   7   7  10       64.43      154.53    104.81 o 
   9   7  10      331.33      295.83    111.53 o 
  -8   8  10      664.28      705.73     66.84 o 
  -6   8  10      137.78       85.49     40.36 o 
  -4   8  10      752.81      813.26     57.73 o 
  -2   8  10      212.14      210.19     37.80 o 
   0   8  10      267.66      193.98     21.75 o 
   2   8  10      571.87      617.71     25.43 o 
   4   8  10    12923.49    12734.49    210.75 o 
   6   8  10     3222.00     3545.47    174.95 o 
   8   8  10        7.48        7.67     71.58 o 
  -9   9  10     2125.90     1803.85   1432.92 o 
  -7   9  10      623.25      665.56     75.28 o 
  -5   9  10      382.67      358.75     53.69 o 
  -3   9  10     1201.38     1180.71     42.57 o 
  -1   9  10     2184.00     2168.48     68.00 o 
   1   9  10     5130.74     4876.09    117.12 o 
   3   9  10     6387.43     6271.83     98.03 o 
   5   9  10     2380.91     2354.93    172.72 o 
   7   9  10        1.47       -4.12     63.91 o 
   9   9  10       42.27       95.53     90.65 o 
  -8  10  10       86.65       84.77     52.10 o 
  -6  10  10        2.30      -16.18     61.64 o 
  -4  10  10       12.74       11.61     42.88 o 
  -2  10  10     3452.27     3285.14     68.23 o 
   0  10  10     4448.06     4453.75    163.04 o 
   2  10  10      456.89      520.96     74.41 o 
   4  10  10      749.18      680.47     53.53 o 
   6  10  10     1349.77     1369.54     86.02 o 
   8  10  10       67.27        1.17     82.78 o 
  -9  11  10     1689.57     1190.22   1156.48 o 
  -7  11  10      735.13     1093.49    100.96 o 
  -5  11  10     8348.28     8278.17    133.05 o 
  -3  11  10     6692.33     6470.96    105.64 o 
  -1  11  10     1296.87     1707.58    134.02 o 
   1  11  10    12846.98    13430.69    236.07 o 
   3  11  10     1338.92     1351.83    106.20 o 
   5  11  10     5250.97     5085.60    228.56 o 
   7  11  10       95.39       70.20     77.12 o 
  -8  12  10     1527.42      589.81    387.57 o 
  -6  12  10      353.63      436.97     94.11 o 
  -4  12  10      478.08      486.94     52.02 o 
  -2  12  10       12.88       11.30     28.70 o 
   0  12  10      791.74      925.12     89.02 o 
   2  12  10      761.63      758.34     93.05 o 
   4  12  10      497.69      413.19    107.78 o 
   6  12  10     1194.99      888.33    224.90 o 
   8  12  10       11.49      -86.03    121.45 o 
  -7  13  10     2958.73     3226.38    136.13 o 
  -5  13  10     1179.37     1293.46     83.90 o 
  -3  13  10     4384.81     4692.84     91.73 o 
  -1  13  10     4798.05     4799.57    104.70 o 
   1  13  10     1283.47     1456.50    148.44 o 
   3  13  10     3719.85     3508.85    149.90 o 
   5  13  10     6329.64     6697.42    215.20 o 
   7  13  10      917.37      760.65    290.75 o 
  -8  14  10      184.51       29.80     82.32 o 
  -6  14  10      157.44      129.16     76.60 o 
  -4  14  10     1628.83     1540.02     79.69 o 
  -2  14  10        4.62       17.85     32.44 o 
   0  14  10      653.30      638.69    101.69 o 
   2  14  10      742.58      744.69    123.29 o 
   4  14  10       96.53       43.22     84.37 o 
   6  14  10      117.70       18.60    105.07 o 
  -7  15  10     3332.78     3155.16    894.38 o 
  -5  15  10      887.18      966.10     85.96 o 
  -3  15  10     5837.25     5927.56    117.01 o 
  -1  15  10      472.58      588.69     52.66 o 
   1  15  10      500.25      695.01    179.61 o 
   3  15  10       29.61       48.72     96.09 o 
   5  15  10     1106.71      157.65    206.25 o 
   7  15  10        5.02       28.98    104.77 o 
  -6  16  10       11.04       29.31     70.48 o 
  -4  16  10        4.76      -40.49     44.52 o 
  -2  16  10     1193.35     1257.61     78.10 o 
   0  16  10      695.60      662.77     98.47 o 
   2  16  10     2766.70     2559.25    322.73 o 
   4  16  10      747.39      258.33    272.20 o 
   6  16  10       94.25       30.07     98.17 o 
  -5  17  10      823.51      776.72     80.43 o 
  -3  17  10     1973.61     2297.68    108.70 o 
  -1  17  10     1950.50     1893.29    106.84 o 
   1  17  10     6340.38     6760.44    352.55 o 
   3  17  10      557.54      139.76    317.13 o 
   5  17  10     3630.95     4074.99    257.04 o 
  -4  18  10      365.58      447.77     75.69 o 
  -2  18  10       47.35       89.78     65.09 o 
   0  18  10      291.29      462.41    111.67 o 
   2  18  10     1220.49     1454.43    264.70 o 
   4  18  10       35.63       13.36    135.26 o 
  -5  19  10      185.99      206.40     85.44 o 
  -3  19  10      337.36      237.53     89.72 o 
  -1  19  10      746.62      887.48    114.28 o 
   1  19  10     1516.45     1781.19    140.06 o 
   3  19  10      396.76      158.07    274.64 o 
  -4  20  10      200.15      324.72    128.32 o 
  -2  20  10      276.33      368.95    130.88 o 
   0  20  10      870.69      999.91    150.35 o 
   2  20  10      151.11      200.97    187.54 o 
  -1  21  10      186.78      296.74    124.95 o 
   1  21  10      634.01      524.66    186.14 o 
  -9   1  11      441.01      197.80     99.14 o 
  -7   1  11       42.45       26.18     27.51 o 
  -5   1  11     7272.08     6975.41     72.32 o 
  -3   1  11      707.03      601.43     27.36 o 
  -1   1  11    88719.30    90354.22    525.90 o 
   1   1  11     1924.80     2144.76     64.79 o 
   3   1  11     3683.32     3747.71     95.80 o 
   5   1  11       83.59      132.47     81.29 o 
   7   1  11    10643.83    11756.55    290.59 o 
   9   1  11     2570.34     3076.05    554.22 o 
 -10   2  11      222.72       67.65     71.74 o 
  -8   2  11      167.30      127.07     43.01 o 
  -6   2  11       41.68       25.85     22.39 o 
  -4   2  11     2170.57     2694.47     73.47 o 
  -2   2  11    27135.48    29145.85    263.39 o 
   0   2  11      956.26      874.94     30.71 o 
   2   2  11      310.82      342.09     47.08 o 
   4   2  11       24.56      -12.79     51.26 o 
   6   2  11     3188.73     3105.39    159.62 o 
   8   2  11     1204.32      812.48    368.72 o 
  10   2  11      238.27      113.01    132.02 o 
  -9   3  11     1234.23     1124.84    125.12 o 
  -7   3  11      153.27      167.62     31.85 o 
  -5   3  11    18284.54    18427.42    153.12 o 
  -3   3  11      721.85      818.69     37.26 o 
  -1   3  11    39145.00    38571.82    221.89 o 
   1   3  11     5945.20     5358.48     97.17 o 
   3   3  11    14164.54    14434.11    179.98 o 
   5   3  11      180.87      158.19     70.05 o 
   7   3  11     4096.38     4598.19    182.13 o 
   9   3  11      815.09      562.90    354.25 o 
 -10   4  11      569.27      269.23    128.18 o 
  -8   4  11     3828.98     3892.71     94.32 o 
  -6   4  11      137.30       93.93     82.54 o 
  -4   4  11     1557.95     1735.35     51.71 o 
  -2   4  11    13384.26    14816.76    142.10 o 
   0   4  11    15114.68    15086.35    125.83 o 
   2   4  11      108.84      116.75     45.93 o 
   4   4  11      283.73      234.64     73.27 o 
   6   4  11       23.17       21.91     62.74 o 
   8   4  11     1137.23      564.56    381.20 o 
  10   4  11      214.40       94.06    124.22 o 
  -9   5  11      926.55      755.71     90.05 o 
  -7   5  11        5.06       11.35     35.69 o 
  -5   5  11    11478.56    11487.10    165.56 o 
  -3   5  11      708.93      793.85     42.26 o 
  -1   5  11    48454.84    49409.28    287.19 o 
   1   5  11    51411.35    49961.36    748.64 o 
   3   5  11     3945.73     4279.70    111.92 o 
   5   5  11       81.20       44.33     78.24 o 
   7   5  11     2213.22     2490.58    156.36 o 
   9   5  11      530.30      442.53    172.88 o 
 -10   6  11      301.11      112.17    119.80 o 
  -8   6  11      136.24      105.68     45.95 o 
  -6   6  11      135.30      151.76     34.01 o 
  -4   6  11     3851.74     3927.22     73.07 o 
  -2   6  11     2929.04     2960.67     48.54 o 
   0   6  11    13485.58    12588.36    116.25 o 
   2   6  11     2506.80     2382.77     98.74 o 
   4   6  11     3275.28     3319.08    148.72 o 
   6   6  11      988.90      874.63    115.20 o 
   8   6  11     1537.83     1820.53    375.67 o 
  -9   7  11      999.28      467.83    437.93 o 
  -7   7  11      300.26      311.43     43.70 o 
  -5   7  11     1103.34     1220.36     78.06 o 
  -3   7  11      916.21      933.69     39.55 o 
  -1   7  11     9236.19     8586.26    106.76 o 
   1   7  11     6820.61     5901.83     69.33 o 
   3   7  11     3377.30     3417.27    114.72 o 
   5   7  11      373.60      262.16     92.40 o 
   7   7  11     3253.96     3769.00    197.35 o 
   9   7  11      932.89      982.88    236.31 o 
  -8   8  11      138.78      134.08     70.50 o 
  -6   8  11        9.02      -36.47     36.47 o 
  -4   8  11      735.69      692.32    100.55 o 
  -2   8  11       97.35      137.90     34.90 o 
   0   8  11    12822.97    11321.04    179.45 o 
   2   8  11     2736.52     2694.62     59.42 o 
   4   8  11      515.45      552.25     95.74 o 
   6   8  11        2.97      107.39     85.45 o 
   8   8  11     2634.35     3220.58    213.54 o 
  -9   9  11      466.87       31.11    110.02 o 
  -7   9  11      688.31      525.02     63.76 o 
  -5   9  11     1701.50     1685.16    134.75 o 
  -3   9  11       53.65       54.22     32.62 o 
  -1   9  11     8834.01     8183.58    105.43 o 
   1   9  11     4627.15     4175.48    115.83 o 
   3   9  11      523.47      375.88     77.80 o 
   5   9  11        7.33       51.13     67.12 o 
   7   9  11     2605.51     2753.08    128.38 o 
   9   9  11      994.45      764.44    213.64 o 
  -8  10  11     1187.05      271.43    304.32 o 
  -6  10  11      473.41      471.42     65.95 o 
  -4  10  11     2000.42     1925.90     54.85 o 
  -2  10  11       22.04       53.65     29.17 o 
   0  10  11     6524.21     5789.68   1043.36 o 
   2  10  11     1082.27      954.84    103.07 o 
   4  10  11     1754.68     1596.35    109.94 o 
   6  10  11      387.80      366.85     71.56 o 
   8  10  11     2041.60     1937.45    312.68 o 
  -9  11  11      214.83        4.08     94.33 o 
  -7  11  11      254.61      165.07     80.79 o 
  -5  11  11      301.91      143.43     55.23 o 
  -3  11  11        9.45       49.87     33.59 o 
  -1  11  11     5402.50     5379.79    145.37 o 
   1  11  11     4537.79     4820.83    166.83 o 
   3  11  11     2796.76     2761.69    142.42 o 
   5  11  11       11.90       22.99     44.46 o 
   7  11  11      259.24      189.83     72.04 o 
  -8  12  11      558.47      136.80    182.15 o 
  -6  12  11      172.05      207.49     64.30 o 
  -4  12  11     2112.61     2312.98     80.63 o 
  -2  12  11       20.53       12.49     26.73 o 
   0  12  11     8188.10     8254.58    173.55 o 
   2  12  11     2093.18     1903.03    123.48 o 
   4  12  11     3234.66     3235.29    167.79 o 
   6  12  11      297.83       86.23     60.70 o 
   8  12  11     3154.45     3590.32    231.81 o 
  -7  13  11      491.30      319.48     87.28 o 
  -5  13  11     1982.72     2095.70    189.09 o 
  -3  13  11      416.74      408.53     51.87 o 
  -1  13  11     1376.47     1419.65    113.01 o 
   1  13  11     7162.69     6959.08    268.36 o 
   3  13  11     1318.93     1364.77    133.75 o 
   5  13  11       12.23       22.07     76.81 o 
   7  13  11      188.93      159.36    114.50 o 
  -8  14  11      248.19      251.40    127.15 o 
  -6  14  11      498.66      551.66     89.66 o 
  -4  14  11     4428.40     4613.14    101.73 o 
  -2  14  11      253.79      191.92     44.64 o 
   0  14  11     6498.00     6359.19    172.63 o 
   2  14  11     1500.48     1601.39    146.91 o 
   4  14  11      624.44      457.21    124.16 o 
   6  14  11      101.59       28.95     87.11 o 
  -7  15  11      225.91      153.50    124.00 o 
  -5  15  11       24.91       27.42     58.37 o 
  -3  15  11        1.39      -32.53     33.84 o 
  -1  15  11      795.29      687.04     52.07 o 
   1  15  11     1932.30     1695.89    175.99 o 
   3  15  11       63.21       -9.42     73.80 o 
   5  15  11       33.87       24.10     88.47 o 
   7  15  11       27.06       -5.00    114.52 o 
  -6  16  11       27.43       69.47     71.21 o 
  -4  16  11     3704.14     4008.64    127.80 o 
  -2  16  11      195.91      232.67     46.73 o 
   0  16  11     5443.16     5704.52    160.56 o 
   2  16  11      733.11      679.85    200.84 o 
   4  16  11     1079.25      376.71    409.89 o 
   6  16  11      150.11        5.91    101.74 o 
  -5  17  11      128.57       56.62     51.01 o 
  -3  17  11      192.34      179.64     66.80 o 
  -1  17  11        4.22      -45.76     55.81 o 
   1  17  11      135.78        5.04    153.59 o 
   3  17  11       67.30       15.70    147.44 o 
   5  17  11      134.92      -61.62    140.11 o 
  -4  18  11      328.28      392.07     77.47 o 
  -2  18  11     1613.49     1725.88    143.06 o 
   0  18  11     5888.16     5891.61    200.10 o 
   2  18  11      646.88      134.43    286.52 o 
   4  18  11      257.55       26.09    154.66 o 
  -3  19  11      450.76      365.76     96.16 o 
  -1  19  11     1914.94     1972.53    144.14 o 
   1  19  11        9.63       20.54     72.22 o 
   3  19  11      662.49      284.87    413.73 o 
  -2  20  11      185.36      171.95    102.45 o 
   0  20  11     3328.80     3668.49    221.63 o 
   2  20  11      446.79      258.12    158.83 o 
  -1  21  11      715.51      561.63    142.08 o 
   1  21  11        6.71     -137.54    137.54 o 
 -10   0  12      289.66       -3.61    263.63 o 
  -8   0  12      728.82      305.13    202.29 o 
  -6   0  12    12884.16    13255.23    233.76 o 
  -4   0  12    27927.80    28313.24    216.12 o 
  -2   0  12     9623.87     8720.95     93.60 o 
   0   0  12     7885.71     8275.93    113.28 o 
   2   0  12     6962.74     6181.73    176.23 o 
   4   0  12     8557.80     8418.51    227.43 o 
   6   0  12      950.18     1044.64    162.30 o 
   8   0  12     6167.24     6777.79    379.75 o 
  10   0  12        2.54        6.24    118.60 o 
  -9   1  12       30.07       -1.62     35.36 o 
  -7   1  12       46.65        5.83     25.51 o 
  -5   1  12      825.31      908.52    133.93 o 
  -3   1  12     3345.89     3767.52     50.84 o 
  -1   1  12    10409.81    11558.38     75.16 o 
   1   1  12     2156.17     2164.08     63.63 o 
   3   1  12      451.05      495.94     60.50 o 
   5   1  12      575.42      644.91     97.64 o 
   7   1  12      650.05      589.58    128.13 o 
   9   1  12       82.27       78.41    109.70 o 
 -10   2  12      782.39       11.37     93.61 o 
  -8   2  12      490.03      381.80     42.86 o 
  -6   2  12    20884.54    21492.56    247.87 o 
  -4   2  12    15755.29    15407.49    189.90 o 
  -2   2  12    14204.03    14043.94    125.80 o 
   0   2  12     2171.84     2071.40     45.10 o 
   2   2  12    13435.58    12596.08    151.26 o 
   4   2  12    14304.44    14283.38    204.59 o 
   6   2  12        3.08      -19.16     68.35 o 
   8   2  12     1356.30     1228.73    479.91 o 
  10   2  12        6.82      -40.20    123.41 o 
  -9   3  12     2000.37     1789.63    232.79 o 
  -7   3  12      404.92      396.36     36.88 o 
  -5   3  12     2313.06     2225.14     36.41 o 
  -3   3  12     4262.64     4986.23     71.60 o 
  -1   3  12     9206.70     9545.79     77.22 o 
   1   3  12     9227.70     8957.79    102.78 o 
   3   3  12     4038.92     4312.68    131.45 o 
   5   3  12      168.78      200.00     75.59 o 
   7   3  12      108.24      201.21    106.03 o 
   9   3  12       85.11        7.59     94.39 o 
 -10   4  12      252.47      253.70    164.51 o 
  -8   4  12      148.34       85.73     40.32 o 
  -6   4  12    28932.63    28699.58    310.17 o 
  -4   4  12    14226.96    13994.08    171.58 o 
  -2   4  12     2888.96     2878.76     28.38 o 
   0   4  12    30515.45    30106.22    224.19 o 
   2   4  12     6981.65     6353.47    110.18 o 
   4   4  12    14749.49    14739.41    214.47 o 
   6   4  12      377.29      381.23     97.19 o 
   8   4  12      932.83      431.68    303.34 o 
  -9   5  12       16.87       49.50     83.14 o 
  -7   5  12     3263.51     3415.44    124.25 o 
  -5   5  12    13991.06    14351.57    148.14 o 
  -3   5  12       77.98       64.10     11.41 o 
  -1   5  12    11687.92    12226.47     91.76 o 
   1   5  12     7899.68     7700.26    105.52 o 
   3   5  12     9943.37    10261.75    163.35 o 
   5   5  12      811.70      955.14    111.36 o 
   7   5  12      330.06      282.90    105.82 o 
   9   5  12        1.10        6.66    109.61 o 
 -10   6  12      659.42      587.37    182.51 o 
  -8   6  12       89.74       85.19     35.99 o 
  -6   6  12     8716.48     8350.42    271.43 o 
  -4   6  12     4298.13     4124.32     47.21 o 
  -2   6  12      335.33      332.00     23.95 o 
   0   6  12     9249.05     8849.64     90.93 o 
   2   6  12    24053.93    23167.16    258.76 o 
   4   6  12    14491.31    14326.80    235.96 o 
   6   6  12      144.50      182.34     89.75 o 
   8   6  12      416.45      244.51    217.20 o 
  -9   7  12      242.73      230.68    142.92 o 
  -7   7  12      393.57      324.82     53.85 o 
  -5   7  12     7064.69     7371.30    100.32 o 
  -3   7  12      126.44      156.28     23.57 o 
  -1   7  12     4762.47     4233.75     88.24 o 
   1   7  12     3744.10     3906.05     71.15 o 
   3   7  12    27451.16    28244.17    316.93 o 
   5   7  12     8509.51     9119.86    203.20 o 
   7   7  12      653.81      671.32    196.17 o 
   9   7  12        3.45       12.15     92.05 o 
  -8   8  12       99.13       56.84     66.21 o 
  -6   8  12     7077.75     7295.02    161.31 o 
  -4   8  12    16728.23    16763.47    138.80 o 
  -2   8  12      423.39      487.37     35.20 o 
   0   8  12      250.21      207.31     56.38 o 
   2   8  12     1355.48     1135.37     60.14 o 
   4   8  12     9473.27     9450.51    206.67 o 
   6   8  12        4.30      -29.59     69.10 o 
   8   8  12      244.85      102.58    113.92 o 
  -9   9  12      488.48      306.80    177.82 o 
  -7   9  12     2463.52     2451.27    153.99 o 
  -5   9  12     8233.65     8545.17    148.79 o 
  -3   9  12     2104.53     2071.00     60.20 o 
  -1   9  12     7478.88     7574.06    123.44 o 
   1   9  12       42.42       79.63     47.69 o 
   3   9  12    18543.45    17964.74    332.75 o 
   5   9  12      763.79      710.68    110.10 o 
   7   9  12     1066.27      196.68    251.51 o 
   9   9  12      172.51      143.33    111.86 o 
  -8  10  12       39.84      -43.82     88.81 o 
  -6  10  12      165.16      164.38     70.24 o 
  -4  10  12     2160.31     2209.50     59.60 o 
  -2  10  12      679.22      669.83     48.75 o 
   0  10  12      117.61      192.03     61.07 o 
   2  10  12      820.22      837.38     91.91 o 
   4  10  12     4877.03     4853.81    102.42 o 
   6  10  12      391.25      304.23     70.68 o 
   8  10  12        5.05      -42.86     66.12 o 
  -7  11  12      153.99      161.25     62.62 o 
  -5  11  12     5615.09     6045.42    102.18 o 
  -3  11  12      250.89      279.69     49.89 o 
  -1  11  12     3941.41     4220.54     80.81 o 
   1  11  12      351.37      340.11     69.47 o 
   3  11  12    19914.73    19680.53    302.91 o 
   5  11  12      520.40      475.71     65.59 o 
   7  11  12      887.34      307.60    287.41 o 
  -8  12  12       64.44       45.79     95.72 o 
  -6  12  12     1582.23     1540.04    173.10 o 
  -4  12  12      616.02      501.49     52.53 o 
  -2  12  12     1137.12     1085.48     60.85 o 
   0  12  12       31.91       41.70     58.16 o 
   2  12  12     1102.61     1049.74    101.77 o 
   4  12  12     3301.53     3430.55    158.53 o 
   6  12  12      270.35      160.53     87.08 o 
   8  12  12      115.36      105.10    124.00 o 
  -7  13  12     2343.73     1354.98    819.27 o 
  -5  13  12    15361.03    14999.89    194.88 o 
  -3  13  12     2814.11     2692.28     95.03 o 
  -1  13  12     7514.61     7629.63    117.34 o 
   1  13  12     1809.21     1815.43    290.55 o 
   3  13  12    24787.26    24757.43    364.24 o 
   5  13  12     1826.19      765.78    470.80 o 
   7  13  12      986.14      784.54    212.65 o 
  -6  14  12       73.92      138.73     64.23 o 
  -4  14  12        1.94        8.27     37.11 o 
  -2  14  12        1.57       18.64     37.31 o 
   0  14  12      418.65      603.11    154.26 o 
   2  14  12     1857.08     2201.04    186.66 o 
   4  14  12       22.77       75.61     97.00 o 
   6  14  12      223.23       -3.50     95.43 o 
  -7  15  12      453.74      313.63    138.64 o 
  -5  15  12    10088.41    10404.69    184.84 o 
  -3  15  12      554.21      588.90     63.22 o 
  -1  15  12     9888.77     9319.46    169.99 o 
   1  15  12       69.54       32.56    113.90 o 
   3  15  12     3953.38     4472.34    217.30 o 
   5  15  12     2222.66     1800.22    688.34 o 
   7  15  12      388.36      173.26    137.80 o 
  -6  16  12        8.49       82.49     64.09 o 
  -4  16  12       82.08      118.62     51.87 o 
  -2  16  12      369.90      318.70     51.18 o 
   0  16  12     2469.52     2651.08    147.52 o 
   2  16  12        8.90       18.87     96.89 o 
   4  16  12     2307.66     1420.55    753.31 o 
   6  16  12       47.91        4.23    126.28 o 
  -5  17  12     6555.88     6439.57    185.03 o 
  -3  17  12     1448.32     1419.49     79.99 o 
  -1  17  12      790.05      853.09    113.92 o 
   1  17  12      570.28      517.52    117.36 o 
   3  17  12     5471.25     5868.33    315.43 o 
   5  17  12     1027.11      182.46    252.47 o 
  -4  18  12      340.67      190.69     69.11 o 
  -2  18  12      172.28      253.71     96.43 o 
   0  18  12      680.49      706.99    128.47 o 
   2  18  12       14.43      -19.21    158.75 o 
   4  18  12      158.78       89.05    133.83 o 
  -3  19  12       37.55       46.47     76.02 o 
  -1  19  12      592.63      527.19     97.54 o 
   1  19  12      703.52      737.49    157.65 o 
   3  19  12     3835.21     4188.84    324.76 o 
  -2  20  12      149.42       53.49     88.23 o 
   0  20  12      131.51      221.59    129.92 o 
   2  20  12      909.74      902.10    236.46 o 
  -1  21  12       28.40      -31.89     92.27 o 
   1  21  12       44.08       19.19    130.04 o 
  -9   1  13      363.71       81.63     56.53 o 
  -7   1  13      174.49      204.39     31.62 o 
  -5   1  13     1941.24     2054.84     45.88 o 
  -3   1  13     8524.62     7637.40     93.95 o 
  -1   1  13    14638.22    13684.46     85.37 o 
   1   1  13      487.43      518.65     43.26 o 
   3   1  13     7050.39     6887.54    127.95 o 
   5   1  13      328.74      419.98     93.98 o 
   7   1  13     6727.79     6984.66    215.60 o 
   9   1  13       94.05      -17.87    103.40 o 
 -10   2  13      105.23       -8.52    130.32 o 
  -8   2  13     1198.34     1125.32    153.33 o 
  -6   2  13      227.20      231.23     55.27 o 
  -4   2  13      690.37      717.62     36.14 o 
  -2   2  13       54.21       -5.86     22.84 o 
   0   2  13     4571.08     4805.87     65.93 o 
   2   2  13      330.38      265.19     48.93 o 
   4   2  13      359.92      333.41     72.44 o 
   6   2  13     1424.73     1469.74    137.53 o 
   8   2  13      660.04      341.79    161.24 o 
  -9   3  13     2414.06     2673.92    191.92 o 
  -7   3  13       18.53       73.64     50.14 o 
  -5   3  13       88.16       82.34     43.88 o 
  -3   3  13    13596.89    12945.62    120.27 o 
  -1   3  13     8293.44     7256.85     60.82 o 
   1   3  13     4511.14     4477.21     86.13 o 
   3   3  13    10473.29    10337.26    181.15 o 
   5   3  13     1076.52     1297.12    117.99 o 
   7   3  13     2652.12     2960.29    625.46 o 
   9   3  13       28.59       66.20    107.39 o 
 -10   4  13      275.99      198.47    138.93 o 
  -8   4  13        9.83      -29.40     31.24 o 
  -6   4  13     1485.92     1599.57     74.35 o 
  -4   4  13      365.63      377.86     49.82 o 
  -2   4  13    24004.07    24691.54    148.19 o 
   0   4  13     1228.33     1324.08     39.76 o 
   2   4  13     9423.66     9378.09    147.49 o 
   4   4  13        8.40       52.06     56.21 o 
   6   4  13      416.03      471.25    103.52 o 
   8   4  13      347.09      116.88    129.08 o 
  -9   5  13     3323.59     3492.87    218.08 o 
  -7   5  13       13.32       -9.45     33.85 o 
  -5   5  13      308.76      368.68     65.40 o 
  -3   5  13     4974.98     4838.04     81.48 o 
  -1   5  13    36127.50    36448.84    257.29 o 
   1   5  13      463.42      421.69     41.97 o 
   3   5  13     5846.41     5586.03    146.12 o 
   5   5  13      600.21      723.01    100.92 o 
   7   5  13     3055.36     3615.23    194.56 o 
   9   5  13        6.27       -5.71    111.34 o 
  -8   6  13      568.63      450.78     72.32 o 
  -6   6  13       73.65       46.62     33.81 o 
  -4   6  13     1468.54     1460.98     32.23 o 
  -2   6  13    16902.59    17042.06    187.14 o 
   0   6  13      866.58      795.01     37.40 o 
   2   6  13     2677.38     2535.64     62.56 o 
   4   6  13     1170.62     1340.01    125.07 o 
   6   6  13     2077.45     2556.46    163.66 o 
   8   6  13      817.57      320.18    300.09 o 
  -9   7  13      851.34     1010.79    154.73 o 
  -7   7  13      647.40      591.95     51.88 o 
  -5   7  13       32.01       30.43     20.01 o 
  -3   7  13    11789.08    11713.58     95.57 o 
  -1   7  13    11455.51    10897.70    141.61 o 
   1   7  13     2826.01     2849.03     59.53 o 
   3   7  13     8396.00     7846.23    171.95 o 
   5   7  13     1582.24     1747.47    137.49 o 
   7   7  13     2085.36     1908.98    419.65 o 
   9   7  13       81.92      173.62    136.48 o 
  -8   8  13      228.84       30.04     87.67 o 
  -6   8  13      766.17      900.33     53.47 o 
  -4   8  13     4502.30     4607.94     64.78 o 
  -2   8  13    24830.10    24627.87    204.05 o 
   0   8  13     9385.09     9826.10    121.40 o 
   2   8  13     8010.36     7011.34     87.89 o 
   4   8  13     2339.97     2516.79    128.72 o 
   6   8  13     2014.56     2302.20    157.51 o 
   8   8  13       57.89      126.71    101.29 o 
  -9   9  13      664.65      521.61    275.10 o 
  -7   9  13       11.69      -39.42     39.42 o 
  -5   9  13     1381.08     1649.79     51.84 o 
  -3   9  13       33.08       76.04     26.98 o 
  -1   9  13     2716.46     2826.29     73.74 o 
   1   9  13      210.38      259.78     65.38 o 
   3   9  13     4585.48     4520.85    112.81 o 
   5   9  13        9.53      -13.08     84.88 o 
   7   9  13      252.87       99.26     95.28 o 
   9   9  13      178.32       96.92    138.60 o 
  -8  10  13       74.92       -1.54     74.91 o 
  -6  10  13     3192.27     3328.57    100.52 o 
  -4  10  13     1412.13     1460.84     48.89 o 
  -2  10  13    10144.17    10125.30    116.71 o 
   0  10  13     3805.31     4004.31    108.75 o 
   2  10  13    10308.67     9930.84    178.19 o 
   4  10  13      644.46      664.89     40.85 o 
   6  10  13     3302.33     3321.95    149.64 o 
   8  10  13       96.29       13.39     65.18 o 
  -7  11  13      334.90      259.66    135.21 o 
  -5  11  13      399.12      423.03     48.80 o 
  -3  11  13     2923.03     2897.75     68.93 o 
  -1  11  13     2031.53     2026.40     65.53 o 
   1  11  13      202.60      166.45     62.12 o 
   3  11  13     1420.12     1412.35    126.64 o 
   5  11  13       25.37       19.48     25.71 o 
   7  11  13       84.84       30.23     73.54 o 
  -8  12  13       35.43       32.63     92.17 o 
  -6  12  13     2829.92     2806.41     83.39 o 
  -4  12  13      371.72      455.80     48.34 o 
  -2  12  13    24917.43    24984.26    248.98 o 
   0  12  13     2155.59     2361.10    133.06 o 
   2  12  13    13577.95    12716.22    234.16 o 
   4  12  13     1746.19     1775.08    138.77 o 
   6  12  13     1934.79     1638.21    460.71 o 
   8  12  13      202.83      148.34    152.70 o 
  -7  13  13        0.22      -78.11     96.25 o 
  -5  13  13       24.26       -1.78     43.23 o 
  -3  13  13     3722.03     3587.00    101.80 o 
  -1  13  13     2452.64     2406.99     74.77 o 
   1  13  13      371.60      485.99    103.58 o 
   3  13  13     2016.06     1994.90    150.94 o 
   5  13  13      291.81       58.93     92.54 o 
   7  13  13       32.25        5.35    129.81 o 
  -6  14  13      978.64     1013.33    105.94 o 
  -4  14  13     1373.13     1219.81     80.35 o 
  -2  14  13    23237.28    22547.82    220.61 o 
   0  14  13     1286.48     1439.01    133.76 o 
   2  14  13     3052.02     3125.37    178.94 o 
   4  14  13      187.58      147.91    105.29 o 
   6  14  13     2265.17      755.34    551.39 o 
  -7  15  13      166.44       50.28    114.81 o 
  -5  15  13       58.30       83.66     49.10 o 
  -3  15  13      162.63      139.84     55.61 o 
  -1  15  13      455.02      443.11     30.98 o 
   1  15  13      373.96      503.91    144.36 o 
   3  15  13     2533.56     1629.70    774.43 o 
   5  15  13      155.22       28.40     86.84 o 
  -6  16  13      342.10      379.86    130.79 o 
  -4  16  13      103.11      173.82     55.21 o 
  -2  16  13     9367.41     9083.15    240.90 o 
   0  16  13     1272.86     1195.37    200.58 o 
   2  16  13     1201.04     1300.40    197.62 o 
   4  16  13      268.01       81.10    106.29 o 
   6  16  13      754.42      273.34    248.91 o 
  -5  17  13        5.06       35.36     55.64 o 
  -3  17  13      311.87      325.46     59.60 o 
  -1  17  13      392.07      318.32     93.68 o 
   1  17  13       13.40      -56.98     82.88 o 
   3  17  13      664.92      215.47    289.34 o 
   5  17  13        2.01      -86.95    133.02 o 
  -4  18  13     1825.67     1883.10     97.32 o 
  -2  18  13     6128.77     6585.05    194.71 o 
   0  18  13      595.07      681.21    117.24 o 
   2  18  13      770.22      693.95    247.73 o 
   4  18  13       85.51       60.78    127.74 o 
  -3  19  13       78.82       61.59     72.88 o 
  -1  19  13      399.96      355.22    109.49 o 
   1  19  13      762.06      895.84    165.98 o 
   3  19  13       12.65       17.53    143.91 o 
  -2  20  13     1341.04     1288.94    161.98 o 
   0  20  13      524.86      603.17    155.04 o 
   2  20  13      414.21      359.86    243.50 o 
 -10   0  14      555.01       16.42    190.72 o 
  -8   0  14     1075.83      510.72    328.57 o 
  -6   0  14    17423.00    17377.58    267.24 o 
  -4   0  14       24.61       73.63     17.62 o 
  -2   0  14    79194.45    85362.38    815.75 o 
   0   0  14     9666.41    10959.28    140.42 o 
   2   0  14    24311.64    23608.52    425.06 o 
   4   0  14     1027.15     1262.79    131.77 o 
   6   0  14    23537.67    24342.52    502.20 o 
   8   0  14     8978.50     9526.60    383.20 o 
  -9   1  14       41.47        7.18     47.08 o 
  -7   1  14      424.24      311.64     46.94 o 
  -5   1  14      749.49      708.79     14.43 o 
  -3   1  14        0.85       -2.11     23.15 o 
  -1   1  14     1051.46     1046.82     32.82 o 
   1   1  14      308.65      342.16     41.99 o 
   3   1  14        2.49      -31.99     45.11 o 
   5   1  14      183.06      240.11     79.27 o 
   7   1  14       29.87       29.96     78.04 o 
   9   1  14       87.62      119.49    135.03 o 
 -10   2  14      316.19      282.01    238.87 o 
  -8   2  14     1393.91     1486.50     76.46 o 
  -6   2  14     9261.41     8915.32     94.96 o 
  -4   2  14     4512.72     4661.20     67.38 o 
  -2   2  14    70816.15    71763.75   1305.38 o 
   0   2  14     1725.18     1966.42     45.61 o 
   2   2  14    28787.17    28204.16    383.96 o 
   4   2  14      182.95      282.72     71.75 o 
   6   2  14     7105.81     7969.66    222.87 o 
   8   2  14      342.17      257.09    150.20 o 
  -9   3  14      156.51      113.73    114.75 o 
  -7   3  14      673.57      614.31     43.23 o 
  -5   3  14     4371.93     4406.96     79.69 o 
  -3   3  14     4006.43     4157.36     65.00 o 
  -1   3  14      780.39      785.48     29.27 o 
   1   3  14     4234.14     4147.49     92.28 o 
   3   3  14       26.79       -4.55     42.39 o 
   5   3  14        3.30      -44.03     60.92 o 
   7   3  14      312.72      245.33    129.56 o 
   9   3  14        0.52      124.02    128.71 o 
 -10   4  14      386.64      528.20    224.67 o 
  -8   4  14     2169.43     1962.83    165.18 o 
  -6   4  14    14673.90    14364.54    240.14 o 
  -4   4  14     2271.99     2249.69     70.03 o 
  -2   4  14    38863.68    38205.77    252.84 o 
   0   4  14     3068.06     3151.15     56.18 o 
   2   4  14    31089.92    30924.16    372.58 o 
   4   4  14       85.24      173.67     74.23 o 
   6   4  14    10701.79    11469.13    245.79 o 
   8   4  14      342.13      138.35    198.56 o 
  -9   5  14      686.47      785.91    166.47 o 
  -7   5  14     3385.89     3515.78    159.03 o 
  -5   5  14     2802.30     2673.36     87.88 o 
  -3   5  14     1615.53     1649.37     64.27 o 
  -1   5  14     5714.59     5791.88     59.65 o 
   1   5  14     4161.94     4117.55     83.36 o 
   3   5  14     2868.26     2937.22    129.63 o 
   5   5  14        7.13       11.37     80.22 o 
   7   5  14     1069.13      967.14    261.80 o 
   9   5  14       62.77       12.99    106.07 o 
  -8   6  14     5597.22     5969.82    223.64 o 
  -6   6  14    12181.27    12678.06    235.21 o 
  -4   6  14     1096.82     1196.35     63.04 o 
  -2   6  14    13686.71    13582.23    119.02 o 
   0   6  14     6638.96     7267.61     95.43 o 
   2   6  14    31869.53    31932.72    357.46 o 
   4   6  14       35.76       24.44     65.07 o 
   6   6  14     7719.04     8769.25    266.97 o 
   8   6  14       91.85       71.34     94.84 o 
  -9   7  14      564.02      471.41    146.69 o 
  -7   7  14     6879.95     6396.59    371.51 o 
  -5   7  14     3455.18     3296.23     49.26 o 
  -3   7  14      300.72      349.76     31.57 o 
  -1   7  14     4477.02     4337.86     74.92 o 
   1   7  14      664.23      647.71     38.90 o 
   3   7  14     5363.39     5500.31    153.16 o 
   5   7  14       61.89      116.00     74.85 o 
   7   7  14     1568.81      854.49    546.79 o 
   9   7  14        5.43      -60.17    127.47 o 
  -8   8  14     1994.53     2421.69    169.20 o 
  -6   8  14     2022.23     2003.23     55.54 o 
  -4   8  14     3830.56     3687.03     60.99 o 
  -2   8  14     8916.27     8755.61    103.30 o 
   0   8  14     1364.26     1345.80     63.62 o 
   2   8  14     4394.90     4164.28     71.64 o 
   4   8  14     1942.19     1791.58    121.51 o 
   6   8  14     5744.23     6224.47    228.68 o 
   8   8  14      144.09       99.92    106.44 o 
  -9   9  14      320.67      256.15    152.25 o 
  -7   9  14     5825.95     6458.04    242.42 o 
  -5   9  14       25.82       33.37     24.43 o 
  -3   9  14      502.63      477.77     34.84 o 
  -1   9  14     1657.19     1526.85     69.60 o 
   1   9  14     2026.15     1721.53    118.23 o 
   3   9  14     1504.29     1507.44     65.26 o 
   5   9  14     1868.10     2100.13    143.09 o 
   7   9  14     1129.70      598.75    444.63 o 
  -8  10  14      605.74      304.10    168.17 o 
  -6  10  14      904.71     1082.46     52.78 o 
  -4  10  14       39.92       84.41     28.50 o 
  -2  10  14       12.86       13.32     24.59 o 
   0  10  14       39.98      111.31     55.28 o 
   2  10  14     3336.04     3436.29    134.52 o 
   4  10  14      386.96      282.64     99.49 o 
   6  10  14      526.15       83.59     77.31 o 
   8  10  14       90.82       67.60     99.02 o 
  -7  11  14     5276.39     5581.62    192.98 o 
  -5  11  14      519.44      634.03     45.42 o 
  -3  11  14    11722.35    11705.97    146.11 o 
  -1  11  14     3088.30     3004.28     74.95 o 
   1  11  14       65.72      100.86     58.81 o 
   3  11  14     2673.70     3280.07    143.52 o 
   5  11  14     1826.02     1792.83    130.02 o 
   7  11  14     1817.43      641.57    526.25 o 
  -8  12  14      370.76      264.47    157.36 o 
  -6  12  14     1612.54     1492.39     71.41 o 
  -4  12  14        4.08       11.55     33.11 o 
  -2  12  14        5.27       30.51     31.54 o 
   0  12  14     1460.23     1504.92    110.61 o 
   2  12  14      881.10      731.84    118.68 o 
   4  12  14       44.03       23.70     75.56 o 
   6  12  14      323.33      195.90    128.69 o 
  -7  13  14     3299.63     3649.36    169.24 o 
  -5  13  14       61.06       46.84     44.81 o 
  -3  13  14     9346.95     9733.84    134.72 o 
  -1  13  14     1755.73     1719.32     69.05 o 
   1  13  14     2191.00     2590.25    150.33 o 
   3  13  14      140.68      178.81     88.30 o 
   5  13  14     5877.16     6284.01    228.44 o 
   7  13  14     3089.27     3041.58    588.45 o 
  -6  14  14       26.36      171.02     82.36 o 
  -4  14  14      343.94      395.16     56.59 o 
  -2  14  14      275.09      244.35     46.91 o 
   0  14  14        0.36      -41.12     84.38 o 
   2  14  14      225.92      374.55    131.88 o 
   4  14  14       18.15        2.88     65.56 o 
   6  14  14      141.76       95.04    119.21 o 
  -7  15  14     3108.15     3649.00    221.25 o 
  -5  15  14      439.62      483.27     88.05 o 
  -3  15  14     5015.63     5076.35    126.96 o 
  -1  15  14     1868.47     1732.03    116.61 o 
   1  15  14     1940.36     2264.32    199.17 o 
   3  15  14       89.71       36.68    101.64 o 
   5  15  14      539.18      220.18    186.48 o 
  -6  16  14      342.81      229.07    195.82 o 
  -4  16  14      261.96      216.14     72.82 o 
  -2  16  14      172.44      154.57     44.07 o 
   0  16  14        2.24      -65.60     84.42 o 
   2  16  14     3782.00     3743.47    259.82 o 
   4  16  14      474.45      118.06    137.09 o 
   6  16  14        5.30       -1.31    109.61 o 
  -5  17  14       75.92       46.98     55.66 o 
  -3  17  14     2361.04     2472.56    151.73 o 
  -1  17  14     1713.82     1872.60    132.05 o 
   1  17  14     1646.12     1904.76    160.81 o 
   3  17  14     1136.35      517.49    319.86 o 
   5  17  14      899.04      282.89    279.07 o 
  -4  18  14       24.91       -5.03     56.16 o 
  -2  18  14      684.56      696.41     98.87 o 
   0  18  14      616.79      589.14    108.88 o 
   2  18  14     1671.49     2166.36    256.47 o 
   4  18  14      270.46      -13.08    100.92 o 
  -3  19  14      444.50      386.14     98.92 o 
  -1  19  14       83.22      -12.41     84.72 o 
   1  19  14      782.30     1149.90    174.17 o 
   3  19  14      214.72      190.61    221.78 o 
  -2  20  14     1030.95     1022.30    139.45 o 
   0  20  14     1426.98     1745.52    216.04 o 
   2  20  14     1363.13     1842.66    280.33 o 
  -9   1  15        6.61       12.31    125.21 o 
  -7   1  15      828.49      932.06     46.29 o 
  -5   1  15       39.20       37.09     17.99 o 
  -3   1  15     3251.44     3026.99     48.99 o 
  -1   1  15     1046.64     1030.04     30.56 o 
   1   1  15    38493.51    38076.34    325.57 o 
   3   1  15      866.08      987.58     94.73 o 
   5   1  15      550.64      503.47     93.10 o 
   7   1  15      371.62      173.73    112.79 o 
   9   1  15     2996.36     3182.91    260.88 o 
 -10   2  15       97.11      171.16    191.87 o 
  -8   2  15      210.42      120.71     59.48 o 
  -6   2  15     3453.87     3362.17    119.51 o 
  -4   2  15      128.07      104.46     31.82 o 
  -2   2  15        4.01       15.79     32.75 o 
   0   2  15     2140.61     2192.20     46.23 o 
   2   2  15     1458.86     1529.46     83.29 o 
   4   2  15      269.61      387.14     78.11 o 
   6   2  15       91.39       52.60     76.69 o 
   8   2  15       16.83       79.94    107.44 o 
  -9   3  15      558.61      183.94    136.46 o 
  -7   3  15     5090.71     5311.39    189.27 o 
  -5   3  15      143.34      103.34     37.09 o 
  -3   3  15    12898.89    13221.02    123.35 o 
  -1   3  15     5400.10     5035.32     69.24 o 
   1   3  15    16102.76    14983.66    171.62 o 
   3   3  15     4389.92     4481.44    142.02 o 
   5   3  15      410.56      487.57     95.42 o 
   7   3  15      254.45      124.11    109.31 o 
   9   3  15      481.44      355.47    238.24 o 
  -8   4  15      816.73      726.16    109.19 o 
  -6   4  15     6716.63     6904.17    187.16 o 
  -4   4  15      840.33      911.69     87.15 o 
  -2   4  15     6427.67     6787.86    109.45 o 
   0   4  15     7898.59     8028.34     91.56 o 
   2   4  15     7290.09     7303.76    151.93 o 
   4   4  15     1051.47      869.58    110.78 o 
   6   4  15      813.95      772.98    134.34 o 
   8   4  15        6.04       25.13     97.63 o 
  -9   5  15      139.73        2.05    110.73 o 
  -7   5  15     4182.85     4410.90    170.92 o 
  -5   5  15     1884.62     1757.28     74.53 o 
  -3   5  15     6615.62     6667.77    102.78 o 
  -1   5  15     7191.38     7359.69     77.79 o 
   1   5  15    25298.77    25482.96    222.22 o 
   3   5  15    12512.04    11884.66    202.44 o 
   5   5  15      409.86      508.08    106.64 o 
   7   5  15      233.32      141.20    123.98 o 
   9   5  15      365.22      244.50    168.91 o 
  -8   6  15      884.98      997.42    131.03 o 
  -6   6  15      322.72      306.51     66.35 o 
  -4   6  15      723.27      777.16     60.58 o 
  -2   6  15     8875.54     8966.06    119.45 o 
   0   6  15     8079.17     7716.68    108.04 o 
   2   6  15     8059.67     7721.39    119.21 o 
   4   6  15      665.81      649.06    104.45 o 
   6   6  15     3838.87     3672.38    179.18 o 
   8   6  15        1.86       51.44     95.06 o 
  -9   7  15      186.56      146.54    107.74 o 
  -7   7  15     1871.31     2049.35    261.34 o 
  -5   7  15      699.78      829.87     81.00 o 
  -3   7  15      968.55     1053.07     43.23 o 
  -1   7  15     5933.74     5862.58     73.04 o 
   1   7  15     2142.61     1999.52     67.69 o 
   3   7  15      276.01      304.23     80.89 o 
   5   7  15      622.91      604.08    108.95 o 
   7   7  15      399.76      154.92    112.70 o 
   9   7  15      656.73      283.36    215.61 o 
  -8   8  15     1310.07     1186.73    428.44 o 
  -6   8  15      263.48      174.62     64.02 o 
  -4   8  15      403.32      467.09     31.44 o 
  -2   8  15     2600.93     2415.92     57.22 o 
   0   8  15     6971.10     6585.56     92.55 o 
   2   8  15    12779.64    12166.18    189.47 o 
   4   8  15      171.86      170.63     85.46 o 
   6   8  15     2123.36     2332.54    166.24 o 
   8   8  15      304.18      137.76    125.81 o 
  -9   9  15      327.37      117.87    114.41 o 
  -7   9  15      815.28      799.36    108.02 o 
  -5   9  15       78.99       29.06     19.46 o 
  -3   9  15       29.84        9.84     27.80 o 
  -1   9  15       58.62       84.48     34.23 o 
   1   9  15     2937.07     2795.26     70.63 o 
   3   9  15       98.04        8.17     30.20 o 
   5   9  15       13.93       65.96     87.51 o 
   7   9  15        7.05        1.56     95.68 o 
  -8  10  15     1127.36      332.28    225.69 o 
  -6  10  15     2240.43     2293.96     79.70 o 
  -4  10  15       98.83      192.17     34.18 o 
  -2  10  15     2076.51     1941.18     63.75 o 
   0  10  15     4394.41     4570.07    132.16 o 
   2  10  15     9209.06     9034.57    178.89 o 
   4  10  15      420.89      444.94     43.67 o 
   6  10  15      873.19      268.07    227.98 o 
   8  10  15     1333.88      590.04    499.83 o 
  -7  11  15      420.24      233.23    109.03 o 
  -5  11  15        0.42       25.72     34.96 o 
  -3  11  15      629.09      479.48     55.25 o 
  -1  11  15     1336.96     1192.54     76.94 o 
   1  11  15     4166.91     4328.02    128.71 o 
   3  11  15      170.96      171.39     81.16 o 
   5  11  15       59.15      111.59     52.03 o 
   7  11  15        8.55        8.48     88.17 o 
  -8  12  15      486.27      176.00    126.04 o 
  -6  12  15      994.16     1083.17     79.92 o 
  -4  12  15     3378.63     3725.65     82.91 o 
  -2  12  15      131.05      191.68     52.48 o 
   0  12  15     7403.90     7223.77    200.90 o 
   2  12  15     8683.43     8559.63    203.73 o 
   4  12  15     1276.98     1397.91    148.05 o 
   6  12  15     1445.59      855.47    407.06 o 
  -7  13  15       95.78       24.87     73.96 o 
  -5  13  15        2.90       14.84     30.50 o 
  -3  13  15     2155.80     2131.88     85.85 o 
  -1  13  15      472.51      482.59     94.51 o 
   1  13  15     2246.51     2422.74    150.39 o 
   3  13  15      714.73      369.24    108.47 o 
   5  13  15       95.27       74.37    100.44 o 
   7  13  15       35.28       92.49    123.09 o 
  -6  14  15      360.71      446.21    109.70 o 
  -4  14  15     2924.18     3201.75     89.88 o 
  -2  14  15     1097.22     1087.43     67.19 o 
   0  14  15    10197.29    10119.33    245.58 o 
   2  14  15     8991.56     9106.27    260.11 o 
   4  14  15        9.27      -15.25     82.24 o 
   6  14  15       50.70       21.77     96.14 o 
  -7  15  15      110.84      161.99    209.14 o 
  -5  15  15      483.44      459.32     68.37 o 
  -3  15  15       11.79        2.63     50.35 o 
  -1  15  15       23.75       39.06     56.67 o 
   1  15  15        4.50       36.29     98.30 o 
   3  15  15      303.23       19.39     90.73 o 
   5  15  15       86.09       20.41    105.93 o 
  -6  16  15      753.23      641.73    195.70 o 
  -4  16  15      313.00      279.99     59.58 o 
  -2  16  15     2325.85     2240.40    149.48 o 
   0  16  15     5423.17     5537.55    200.42 o 
   2  16  15     4709.91     4950.97    327.57 o 
   4  16  15      111.20       51.88    115.47 o 
   6  16  15      413.88       85.80    128.26 o 
  -5  17  15      213.05      211.37    110.88 o 
  -3  17  15        3.71       27.47     38.00 o 
  -1  17  15        0.08      -73.09     73.09 o 
   1  17  15       97.71       65.33    103.85 o 
   3  17  15       78.05      109.72    145.56 o 
   5  17  15       91.66      -26.55    122.80 o 
  -4  18  15       96.67       62.84     56.49 o 
  -2  18  15       30.02       99.40    100.13 o 
   0  18  15     5716.20     5896.65    199.42 o 
   2  18  15     4302.03     4132.86    354.55 o 
   4  18  15        4.76      -38.32    139.46 o 
  -3  19  15      309.82      314.36     88.25 o 
  -1  19  15      499.43      446.16    116.62 o 
   1  19  15      363.22      138.10    168.95 o 
   3  19  15      141.81      196.31    222.79 o 
  -2  20  15      205.29      148.93    101.00 o 
   0  20  15      980.36     1075.04    172.17 o 
   2  20  15     2411.64     2529.49    351.37 o 
 -10   0  16      220.82      136.11    261.14 o 
  -8   0  16      255.48      177.21     81.30 o 
  -6   0  16     3802.27     3726.76    132.96 o 
  -4   0  16    26841.73    26943.97    432.23 o 
  -2   0  16    25237.78    25507.62    267.36 o 
   0   0  16     5747.02     5195.26    129.47 o 
   2   0  16     5444.54     5297.94    266.12 o 
   4   0  16     8339.41     8977.53    296.26 o 
   6   0  16     1345.14     1599.37    190.32 o 
   8   0  16     3557.58     3415.43    360.05 o 
  -9   1  16        0.41       11.46    158.12 o 
  -7   1  16      504.09      397.91     42.77 o 
  -5   1  16      608.06      615.79     26.11 o 
  -3   1  16      241.32      266.37     20.60 o 
  -1   1  16     6385.77     6989.07     69.64 o 
   1   1  16     5996.37     6609.81    102.63 o 
   3   1  16     1079.47     1278.81     84.92 o 
   5   1  16      121.76      118.69     76.11 o 
   7   1  16      140.93       25.54     91.05 o 
   9   1  16      124.22       24.23    125.40 o 
  -8   2  16     1138.33     1148.68    114.61 o 
  -6   2  16     2841.05     2948.29     84.38 o 
  -4   2  16    30013.37    30702.81    238.42 o 
  -2   2  16     9170.70     8711.19    103.95 o 
   0   2  16    10483.37     9837.63    124.46 o 
   2   2  16       19.29       38.25     37.56 o 
   4   2  16    11076.76    11669.44    201.96 o 
   6   2  16     3616.33     4190.03    190.38 o 
   8   2  16      109.94      118.55    129.86 o 
  -9   3  16      265.66      392.66    246.96 o 
  -7   3  16     5343.03     5306.71    224.92 o 
  -5   3  16      200.64      189.37     39.63 o 
  -3   3  16     1119.91     1211.34     43.29 o 
  -1   3  16     2342.92     2605.47     48.26 o 
   1   3  16     4229.17     4080.57     79.68 o 
   3   3  16     2062.79     2118.88     99.73 o 
   5   3  16        9.65       -0.75     64.95 o 
   7   3  16       13.13       30.94     88.25 o 
   9   3  16      157.46       24.40     95.91 o 
  -8   4  16      322.08      303.42     89.46 o 
  -6   4  16     2996.51     3116.45    103.49 o 
  -4   4  16    36646.44    36544.53    323.45 o 
  -2   4  16     5327.97     5478.58     79.52 o 
   0   4  16     1556.72     1399.91     47.19 o 
   2   4  16     1291.42     1264.83     83.82 o 
   4   4  16    10696.36    11150.52    202.92 o 
   6   4  16     2428.43     2756.14    192.98 o 
   8   4  16      132.08       69.74     95.31 o 
  -9   5  16       65.09      -16.27    122.22 o 
  -7   5  16      448.33      157.89     63.87 o 
  -5   5  16     7914.21     8586.11    138.38 o 
  -3   5  16    11865.42    12037.56    137.47 o 
  -1   5  16     1186.96     1292.98     37.20 o 
   1   5  16     6099.44     5982.49     90.43 o 
   3   5  16     3348.64     3444.35    119.42 o 
   5   5  16     1220.26     1181.98    131.12 o 
   7   5  16        3.41       37.20     76.52 o 
   9   5  16       58.55       10.70    102.37 o 
  -8   6  16      564.26      637.26    119.50 o 
  -6   6  16     1328.73     1348.82    164.23 o 
  -4   6  16    10143.14    10195.52    142.86 o 
  -2   6  16      451.75      488.76     50.32 o 
   0   6  16       66.04       69.82     29.27 o 
   2   6  16       10.54       31.67     31.45 o 
   4   6  16    15889.85    16183.40    255.52 o 
   6   6  16     2438.87     2799.42    166.49 o 
   8   6  16      200.81      108.80     95.06 o 
  -9   7  16      572.85      654.44    142.88 o 
  -7   7  16        7.80       -4.86     62.60 o 
  -5   7  16     1656.72     1717.40     90.83 o 
  -3   7  16     7179.50     7436.33     67.60 o 
  -1   7  16     4362.80     4309.16     64.01 o 
   1   7  16     1069.97     1022.07     59.44 o 
   3   7  16     2023.25     2241.31    122.23 o 
   5   7  16     7615.75     8246.32    214.46 o 
   7   7  16      891.17      193.37    190.92 o 
  -8   8  16      864.95      645.58    171.74 o 
  -6   8  16      449.31      500.11     72.73 o 
  -4   8  16     8886.06     9174.67     80.84 o 
  -2   8  16     7988.08     7854.83    132.67 o 
   0   8  16       39.72       24.03     30.09 o 
   2   8  16      182.69      191.43     36.73 o 
   4   8  16      331.92      284.25     89.59 o 
   6   8  16      741.06      266.60    230.78 o 
   8   8  16      379.66      157.37    125.72 o 
  -9   9  16      364.36      384.81    168.21 o 
  -7   9  16      432.24      404.74     89.28 o 
  -5   9  16     7374.80     7274.71    129.11 o 
  -3   9  16    10234.39    10436.30    125.96 o 
  -1   9  16     1240.60     1160.14     80.56 o 
   1   9  16     1429.40     1412.37     62.20 o 
   3   9  16       70.57      106.90     32.73 o 
   5   9  16     2618.07     2890.28    176.50 o 
   7   9  16        2.27      -28.11    100.58 o 
  -8  10  16      142.74       74.00     88.84 o 
  -6  10  16        5.16       -4.64     25.42 o 
  -4  10  16      380.65      371.88     37.45 o 
  -2  10  16      733.26      747.41     59.26 o 
   0  10  16      115.42      148.51     49.16 o 
   2  10  16      139.01      161.15     76.85 o 
   4  10  16      684.32      510.88     70.44 o 
   6  10  16      957.70      306.75    250.83 o 
   8  10  16       20.38       21.92    115.70 o 
  -7  11  16     1100.09      573.82    200.33 o 
  -5  11  16     3196.74     3463.22     66.69 o 
  -3  11  16     3066.70     3311.28     77.28 o 
  -1  11  16      858.77     1038.26     59.15 o 
   1  11  16     1175.70     1330.80    106.61 o 
   3  11  16      681.20      697.22    105.31 o 
   5  11  16     4494.25     4965.39    203.74 o 
   7  11  16        2.48       18.74     88.04 o 
  -8  12  16       32.45      -19.50     93.77 o 
  -6  12  16      839.43      821.43    102.14 o 
  -4  12  16     4515.54     4323.76     84.03 o 
  -2  12  16      164.63      145.90     41.17 o 
   0  12  16     1565.89     1727.22    117.18 o 
   2  12  16       31.83       98.08     71.25 o 
   4  12  16     1684.44     1296.04    537.68 o 
   6  12  16     1121.46      670.94    333.99 o 
  -7  13  16      175.92      144.15     90.72 o 
  -5  13  16     9465.45     9340.99    157.31 o 
  -3  13  16    11570.30    11259.98    155.29 o 
  -1  13  16       70.68       71.29     38.97 o 
   1  13  16     2319.74     2439.72    153.20 o 
   3  13  16     4255.22     4564.77    179.21 o 
   5  13  16     3937.29     4600.93    216.27 o 
   7  13  16        1.10      -42.79    121.30 o 
  -6  14  16       98.47       67.42     75.83 o 
  -4  14  16      318.34      318.62     58.42 o 
  -2  14  16        6.01       -8.35     33.16 o 
   0  14  16      503.69      509.36    104.95 o 
   2  14  16        1.00       51.25    100.80 o 
   4  14  16      851.88      157.23    133.42 o 
   6  14  16       64.83     -120.09    150.64 o 
  -5  15  16     4337.84     4544.44    172.15 o 
  -3  15  16     8765.55     8818.55    153.52 o 
  -1  15  16      654.27      636.04     87.85 o 
   1  15  16     3570.63     4019.75    187.31 o 
   3  15  16      891.19      264.52    230.99 o 
   5  15  16     1026.85      325.38    290.04 o 
  -6  16  16       20.92       -8.07     93.17 o 
  -4  16  16       11.22       -7.45     44.51 o 
  -2  16  16      109.43      159.12     44.85 o 
   0  16  16      340.92      388.72    129.02 o 
   2  16  16      567.88      303.76    140.74 o 
   4  16  16      200.54      -23.55     88.32 o 
  -5  17  16     2033.42     2374.07    149.15 o 
  -3  17  16     5885.85     6095.17    165.65 o 
  -1  17  16       77.12      126.38     75.18 o 
   1  17  16       59.54       22.54     84.52 o 
   3  17  16     3053.46     3193.26    239.23 o 
   5  17  16     2414.66     1958.96    885.14 o 
  -4  18  16      618.38      617.57     95.84 o 
  -2  18  16       20.38      -58.99     79.11 o 
   0  18  16       98.68      270.20    136.66 o 
   2  18  16        0.83      -29.44    146.07 o 
   4  18  16      161.25      -36.25    122.22 o 
  -3  19  16     2875.71     2888.23    158.46 o 
  -1  19  16      266.47      250.38    105.33 o 
   1  19  16      194.89      142.73    155.84 o 
   3  19  16     1405.85      548.93    695.47 o 
   0  20  16      123.19       13.64     87.39 o 
  -9   1  17     3061.02     3716.97    311.65 o 
  -7   1  17     1661.89     1776.82    128.68 o 
  -5   1  17       60.46       53.05     28.59 o 
  -3   1  17      129.41      153.43     22.54 o 
  -1   1  17    17079.28    16611.36    127.56 o 
   1   1  17     7317.72     7250.07    111.02 o 
   3   1  17     2247.14     2170.75     99.09 o 
   5   1  17      632.70      476.16    106.98 o 
   7   1  17      750.87      576.83    267.39 o 
   9   1  17      194.56       46.12    117.98 o 
  -8   2  17       28.72       32.84     33.07 o 
  -6   2  17      262.73      246.09     37.98 o 
  -4   2  17      215.41      259.43     32.61 o 
  -2   2  17      979.87     1075.25     23.27 o 
   0   2  17     1400.40     1760.34     53.21 o 
   2   2  17     9178.48     8947.14    275.71 o 
   4   2  17      181.85      185.10     80.93 o 
   6   2  17      170.44      199.24    103.62 o 
   8   2  17      542.40      314.36    211.92 o 
  -9   3  17     3425.63     4282.44    325.30 o 
  -7   3  17     2046.76     1996.12    104.96 o 
  -5   3  17       65.68       53.93     29.25 o 
  -3   3  17     2342.56     2433.18     54.87 o 
  -1   3  17    33267.71    33001.50    311.84 o 
   1   3  17     2390.15     2281.13     78.88 o 
   3   3  17     7381.47     6967.94    157.99 o 
   5   3  17     1557.79     1512.41    123.27 o 
   7   3  17     1201.62      573.07    451.23 o 
   9   3  17      146.35       58.39    134.44 o 
  -8   4  17       96.19       85.84     50.88 o 
  -6   4  17     5943.34     6155.06    215.22 o 
  -4   4  17     2983.09     2854.27     91.25 o 
  -2   4  17     1641.60     1656.01     35.36 o 
   0   4  17     6170.79     6346.46     83.22 o 
   2   4  17    11001.47    10662.98    187.61 o 
   4   4  17     1927.64     1986.92    118.17 o 
   6   4  17      162.45      185.91    104.50 o 
   8   4  17       33.25        8.20    101.14 o 
  -9   5  17     1153.98      704.98    287.93 o 
  -7   5  17     3064.56     3180.84    121.87 o 
  -5   5  17       44.27       65.10     44.15 o 
  -3   5  17     4211.20     3991.50     94.26 o 
  -1   5  17    11839.30    11883.61    101.41 o 
   1   5  17     2910.20     2829.68     70.52 o 
   3   5  17    10293.86    10234.11    196.42 o 
   5   5  17     1908.47     1814.11    145.46 o 
   7   5  17     1050.02      510.71    387.63 o 
   9   5  17      339.28      137.13    146.79 o 
  -8   6  17        6.52      -10.74     53.61 o 
  -6   6  17       61.42       22.91     46.86 o 
  -4   6  17     1817.98     1925.35     93.51 o 
  -2   6  17    10319.94    10394.34    153.46 o 
   0   6  17      398.45      407.29     41.13 o 
   2   6  17     5335.36     5149.24    129.20 o 
   4   6  17      870.23      889.97    114.21 o 
   6   6  17      681.56      474.03    155.26 o 
   8   6  17      689.02      293.80    253.00 o 
  -9   7  17     1843.12     1894.41    161.52 o 
  -7   7  17      666.43      495.26    169.04 o 
  -5   7  17     3166.80     3408.76     99.49 o 
  -3   7  17      137.30      118.06     12.15 o 
  -1   7  17    11862.66    11919.96    126.77 o 
   1   7  17     3978.37     3783.11     87.88 o 
   3   7  17     2777.70     2655.44    120.79 o 
   5   7  17     2397.27     2232.71    149.06 o 
   7   7  17      487.83      210.14    201.27 o 
  -8   8  17      500.80      311.72    105.48 o 
  -6   8  17      442.09      531.23     81.86 o 
  -4   8  17       26.15        6.77     37.27 o 
  -2   8  17    13897.29    13568.25    283.42 o 
   0   8  17     3738.63     3683.85     88.24 o 
   2   8  17       12.46       36.39     28.74 o 
   4   8  17     1777.33     1865.51    129.33 o 
   6   8  17       73.91       17.99     82.83 o 
   8   8  17      290.34      110.72    115.97 o 
  -7   9  17      605.97      575.08    161.51 o 
  -5   9  17      887.59      971.34     86.64 o 
  -3   9  17     3647.56     3825.50     72.42 o 
  -1   9  17       81.14       53.92     41.32 o 
   1   9  17      641.92      697.66     44.84 o 
   3   9  17      454.69      426.47     62.36 o 
   5   9  17     1625.47     1688.71    146.03 o 
   7   9  17       25.73       -1.20     86.24 o 
  -8  10  17     2044.07     1167.92    565.66 o 
  -6  10  17      626.57      591.37     95.10 o 
  -4  10  17     2300.73     2316.73     87.80 o 
  -2  10  17     2591.04     2874.00     83.61 o 
   0  10  17      332.13      351.92     60.69 o 
   2  10  17        6.41       61.70     36.94 o 
   4  10  17     1147.60     1046.61     96.33 o 
   6  10  17       97.30       33.73     93.13 o 
   8  10  17      263.22       38.92    109.49 o 
  -7  11  17       57.82      -17.65     68.69 o 
  -5  11  17        5.07       10.76     27.44 o 
  -3  11  17      139.61      254.50     48.89 o 
  -1  11  17      471.33      649.51     58.99 o 
   1  11  17        3.55      -32.74     57.04 o 
   3  11  17     1055.40      950.85    125.53 o 
   5  11  17      781.11      516.88    170.76 o 
   7  11  17        6.32       36.11    113.99 o 
  -6  12  17      192.68      193.71     80.80 o 
  -4  12  17      200.33      192.07     41.83 o 
  -2  12  17     5141.30     5269.69    102.63 o 
   0  12  17     9310.18     9686.29    293.24 o 
   2  12  17      223.25      203.97     81.79 o 
   4  12  17     1453.65     1405.38    395.14 o 
   6  12  17       93.98       86.84    103.74 o 
  -7  13  17        3.03       29.97     79.99 o 
  -5  13  17      143.35      102.93     49.51 o 
  -3  13  17       27.22       32.80     46.78 o 
  -1  13  17     4796.76     4814.70    198.27 o 
   1  13  17      545.15      438.64    108.25 o 
   3  13  17     1416.42     1022.48    285.51 o 
   5  13  17      800.46      362.10    214.90 o 
   7  13  17       17.75      -13.09    103.62 o 
  -6  14  17      240.87      179.97     90.96 o 
  -4  14  17       64.91       57.98     45.90 o 
  -2  14  17     8375.45     8138.97    172.45 o 
   0  14  17    12985.62    13367.64    271.66 o 
   2  14  17      413.80      406.39    169.36 o 
   4  14  17      606.53      -12.52     86.93 o 
   6  14  17      345.33      118.50    125.72 o 
  -5  15  17      141.66      149.66     93.39 o 
  -3  15  17       11.47       96.00     56.27 o 
  -1  15  17       58.01       58.69     60.95 o 
   1  15  17       44.71       20.55     71.38 o 
   3  15  17      398.53       75.92     88.03 o 
   5  15  17     1888.26      661.35    478.61 o 
  -6  16  17       75.90      167.58    105.72 o 
  -4  16  17       21.77       95.90     61.08 o 
  -2  16  17     3063.45     3339.71    150.29 o 
   0  16  17     5028.98     5808.42    234.71 o 
   2  16  17       14.13      104.67    112.59 o 
   4  16  17      368.54       75.35    108.65 o 
  -5  17  17        3.77       42.70     77.27 o 
  -3  17  17       20.17       45.42     64.16 o 
  -1  17  17      139.08       85.19     73.25 o 
   1  17  17      217.99       68.69     97.47 o 
   3  17  17       15.85       40.02    111.05 o 
  -4  18  17       35.66       15.96     54.63 o 
  -2  18  17     3333.33     3550.15    180.94 o 
   0  18  17     2323.82     2855.28    188.55 o 
   2  18  17        6.49       18.14    127.75 o 
  -3  19  17      420.93      426.77     94.88 o 
  -1  19  17      118.12      123.74    105.63 o 
   1  19  17       55.22       20.25    151.17 o 
  -8   0  18      126.71      248.20    231.16 o 
  -6   0  18     5500.83     5693.50    355.20 o 
  -4   0  18      143.74      205.41    118.94 o 
  -2   0  18     6002.79     6320.49     92.66 o 
   0   0  18     8033.10     8714.46    131.28 o 
   2   0  18     3203.24     3100.27    256.79 o 
   4   0  18      215.49      146.10    100.65 o 
   6   0  18     4785.00     5167.96    328.01 o 
   8   0  18      934.38      738.52    610.62 o 
  -9   1  18        8.87       43.89    178.06 o 
  -7   1  18       26.36       24.29     41.07 o 
  -5   1  18      374.58      377.63     35.62 o 
  -3   1  18      912.13      865.77     41.74 o 
  -1   1  18      991.99     1071.41     37.34 o 
   1   1  18      314.72      383.81     44.18 o 
   3   1  18     1538.79     1593.57    103.23 o 
   5   1  18       54.65       53.35     70.82 o 
   7   1  18       84.24       14.25     94.81 o 
   9   1  18       39.50      126.26    179.21 o 
  -8   2  18      949.55      762.85     65.90 o 
  -6   2  18     9241.27     9191.21    449.78 o 
  -4   2  18       30.87       47.22     23.84 o 
  -2   2  18    24404.02    24589.39    151.86 o 
   0   2  18     5502.21     5200.67     78.41 o 
   2   2  18     7927.88     8078.56    140.21 o 
   4   2  18      154.68      228.25     77.70 o 
   6   2  18     4019.55     4494.63    199.30 o 
   8   2  18      288.58      218.44    155.41 o 
  -9   3  18       16.55      -15.58    190.44 o 
  -7   3  18     1883.04     1673.17    170.22 o 
  -5   3  18     4223.52     3992.82     83.75 o 
  -3   3  18     3998.49     3847.99     81.91 o 
  -1   3  18     6853.68     6933.08     79.00 o 
   1   3  18      614.28      725.08     59.91 o 
   3   3  18      645.12      835.01     92.71 o 
   5   3  18        2.94       24.89     65.19 o 
   7   3  18      277.84       83.92    109.77 o 
   9   3  18      146.32       22.66    232.58 o 
  -8   4  18       15.25       42.35     41.40 o 
  -6   4  18     5415.70     5211.24    604.28 o 
  -4   4  18     1213.28     1255.50     65.61 o 
  -2   4  18    26028.36    25495.27    249.99 o 
   0   4  18      924.61      973.10     51.58 o 
   2   4  18    13245.60    13006.35    174.45 o 
   4   4  18      923.01     1195.29    108.02 o 
   6   4  18     2538.81     2836.58    168.31 o 
   8   4  18      914.59      425.76    371.79 o 
  -9   5  18        3.33     -104.62    153.03 o 
  -7   5  18      905.69      913.70     99.51 o 
  -5   5  18       81.60      105.19     47.54 o 
  -3   5  18      429.07      466.63     55.33 o 
  -1   5  18     4106.71     4166.55     64.73 o 
   1   5  18      535.18      490.20     48.44 o 
   3   5  18     1600.11     1657.03    114.05 o 
   5   5  18      141.72      158.85     88.62 o 
   7   5  18      882.35       62.31     96.57 o 
  -8   6  18       14.88       52.82     58.18 o 
  -6   6  18    10975.63    10887.34    177.76 o 
  -4   6  18     4456.14     4724.45     99.88 o 
  -2   6  18     9582.21     9664.82    108.01 o 
   0   6  18      398.31      393.83     39.96 o 
   2   6  18     6244.57     6268.68    126.10 o 
   4   6  18      635.03      810.78    104.61 o 
   6   6  18     2786.00     3147.06    198.36 o 
   8   6  18     1208.57      611.34    455.83 o 
  -9   7  18       29.01      -41.19     76.19 o 
  -7   7  18     1597.76     1495.86    100.77 o 
  -5   7  18     4193.46     4194.98    112.59 o 
  -3   7  18      537.65      460.10     41.59 o 
  -1   7  18       33.99       56.62     25.39 o 
   1   7  18       44.99       20.94     38.98 o 
   3   7  18     1413.54     1575.28     73.59 o 
   5   7  18      126.15      149.01    101.09 o 
   7   7  18     2334.45     2881.46    202.10 o 
  -8   8  18        3.41       -0.37     78.85 o 
  -6   8  18     6543.24     6550.17    154.84 o 
  -4   8  18      189.59      200.49     58.63 o 
  -2   8  18    20192.80    19680.60    303.53 o 
   0   8  18    11723.38    11677.58    126.46 o 
   2   8  18      145.25      167.82     41.87 o 
   4   8  18      106.17      217.99     94.05 o 
   6   8  18     1262.44      276.33    261.57 o 
   8   8  18      940.51      519.08    364.72 o 
  -7   9  18     1552.68     1567.22    133.37 o 
  -5   9  18     6769.92     7289.68    145.69 o 
  -3   9  18     2438.25     2570.07     57.53 o 
  -1   9  18     3069.48     3062.66     83.23 o 
   1   9  18     1598.68     1641.89     67.65 o 
   3   9  18     3518.30     3649.56    129.78 o 
   5   9  18      142.06      134.51     95.98 o 
   7   9  18     1656.48      544.88    448.27 o 
  -8  10  18        2.08      -16.29     69.41 o 
  -6  10  18     1816.48     1939.17    109.86 o 
  -4  10  18      525.71      521.27     45.46 o 
  -2  10  18      163.87      101.80     41.19 o 
   0  10  18      316.43      435.92     70.15 o 
   2  10  18       74.89       58.03     40.29 o 
   4  10  18       19.32        6.92     41.72 o 
   6  10  18      558.78      101.10    117.79 o 
  -7  11  18      851.92      593.21    213.89 o 
  -5  11  18     8024.17     7235.42    397.73 o 
  -3  11  18      318.61      250.14     55.11 o 
  -1  11  18     7516.99     7582.51    200.16 o 
   1  11  18      112.95       86.33     68.12 o 
   3  11  18      812.53      936.53    126.95 o 
   5  11  18      228.85       93.70     60.92 o 
   7  11  18     2215.48     2162.26    816.24 o 
  -6  12  18      163.16      140.53     85.46 o 
  -4  12  18      272.51      186.32     43.85 o 
  -2  12  18      730.66      754.94     57.44 o 
   0  12  18        1.50      -77.42     77.42 o 
   2  12  18      839.97      847.71    108.29 o 
   4  12  18       65.03       21.78     72.80 o 
   6  12  18      374.40      179.23    125.86 o 
  -7  13  18     1301.02      990.35    366.76 o 
  -5  13  18     2720.60     2852.30    140.02 o 
  -3  13  18      637.32      554.97     68.86 o 
  -1  13  18    12209.90    12246.49    295.32 o 
   1  13  18       16.74       -7.43     60.44 o 
   3  13  18     2278.49     2467.91    157.77 o 
   5  13  18      386.81      206.75    121.59 o 
  -6  14  18       46.41      131.61     87.78 o 
  -4  14  18       77.28       58.80     43.56 o 
  -2  14  18      238.63      199.12     51.67 o 
   0  14  18      178.51      234.86    105.27 o 
   2  14  18       13.28        4.40     62.51 o 
   4  14  18       35.62        0.24     60.13 o 
   6  14  18        0.44       32.11    107.68 o 
  -5  15  18     2920.53     3137.29    155.13 o 
  -3  15  18        5.48       22.72     41.45 o 
  -1  15  18     4984.79     5180.61    152.42 o 
   1  15  18        0.80      -25.23     88.36 o 
   3  15  18     3617.03     3552.15    224.91 o 
   5  15  18        8.59      -51.47    127.96 o 
  -4  16  18        3.32       -0.32     38.66 o 
  -2  16  18      254.79      181.88     81.12 o 
   0  16  18      108.24       27.15     68.48 o 
   2  16  18      479.12      290.55    133.71 o 
   4  16  18      557.64      323.03    182.77 o 
  -5  17  18      667.76      701.11    122.07 o 
  -3  17  18       61.12      117.49     71.61 o 
  -1  17  18     2368.03     2578.63    145.09 o 
   1  17  18      640.86      380.08    217.15 o 
   3  17  18     1414.37      531.86    520.24 o 
  -4  18  18       55.84      181.05    123.13 o 
  -2  18  18      570.36      501.24    104.66 o 
   0  18  18        1.30        6.56     76.15 o 
   2  18  18      945.35     1162.02    235.67 o 
  -1  19  18      753.42      927.37    180.73 o 
   1  19  18       11.89       35.76    135.21 o 
  -9   1  19      103.48      314.71    196.95 o 
  -7   1  19     2181.75     2624.40    235.23 o 
  -5   1  19      471.85      324.41     99.37 o 
  -3   1  19     3814.84     3715.74     88.59 o 
  -1   1  19     3619.13     3615.42     58.96 o 
   1   1  19     9488.98     9366.37    111.07 o 
   3   1  19    18730.40    18114.89    277.35 o 
   5   1  19       26.32      102.55     83.51 o 
   7   1  19      243.35      353.97    123.45 o 
   9   1  19      307.91      278.50    247.47 o 
  -8   2  19       33.78       41.60    126.18 o 
  -6   2  19        4.69        1.55     20.11 o 
  -4   2  19     5254.10     5174.79     98.68 o 
  -2   2  19      255.47      229.63     20.31 o 
   0   2  19      322.91      361.78     39.28 o 
   2   2  19      269.27      239.94     59.21 o 
   4   2  19      238.56      291.23     88.02 o 
   6   2  19       80.27      178.57    120.22 o 
   8   2  19       37.95      -14.43    100.14 o 
  -9   3  19       87.62     -129.61    210.30 o 
  -7   3  19     4855.04     4844.70    214.12 o 
  -5   3  19     3061.12     2946.38     64.85 o 
  -3   3  19     2738.29     2938.42     74.96 o 
  -1   3  19     1705.27     1681.32     47.12 o 
   1   3  19    11498.73    10837.77    209.09 o 
   3   3  19     6542.00     6450.33    197.73 o 
   5   3  19       14.08       92.18     86.30 o 
   7   3  19      558.03      446.75    227.66 o 
  -8   4  19      375.77      324.72     84.36 o 
  -6   4  19      764.13      727.46     64.10 o 
  -4   4  19      648.99      678.30     61.04 o 
  -2   4  19     2304.12     2247.50     62.71 o 
   0   4  19      265.49      264.60     38.34 o 
   2   4  19     8846.01     8533.54    147.07 o 
   4   4  19      117.13      106.37     72.76 o 
   6   4  19      950.55      970.71    137.18 o 
   8   4  19       52.51       49.58     99.15 o 
  -9   5  19       43.15       89.43    180.87 o 
  -7   5  19     1011.02     1095.62     85.39 o 
  -5   5  19     3994.64     4039.79    101.86 o 
  -3   5  19     4918.69     4944.17    107.70 o 
  -1   5  19      234.06      211.89     35.05 o 
   1   5  19    12414.75    11350.54    243.61 o 
   3   5  19     9271.69     9216.81    194.29 o 
   5   5  19      183.40       72.18     81.59 o 
   7   5  19      382.47      209.90    172.41 o 
  -8   6  19      370.43      336.31     93.13 o 
  -6   6  19     1198.47      926.38    236.56 o 
  -4   6  19      100.18       72.14     49.34 o 
  -2   6  19       24.77      108.02     27.59 o 
   0   6  19     1109.05     1055.88     69.30 o 
   2   6  19    11464.94    11019.18    162.05 o 
   4   6  19        1.86      -51.45     66.83 o 
   6   6  19      976.02      698.60    334.24 o 
   8   6  19        3.53       58.82    119.25 o 
  -7   7  19     2202.89     2242.00    115.68 o 
  -5   7  19      866.71      853.20     79.13 o 
  -3   7  19     4083.04     4017.06    126.95 o 
  -1   7  19       70.78       78.16     31.26 o 
   1   7  19    11587.15    11149.22    161.26 o 
   3   7  19     3055.04     2926.50    108.86 o 
   5   7  19        8.21      -12.42     88.75 o 
   7   7  19      270.78       88.73    103.44 o 
  -8   8  19       83.25       38.62     86.02 o 
  -6   8  19     3258.21     3373.05    126.40 o 
  -4   8  19      924.44      964.92     81.46 o 
  -2   8  19      761.86      948.45     65.31 o 
   0   8  19     2229.34     2173.50     68.50 o 
   2   8  19    15593.66    15481.96    208.24 o 
   4   8  19      640.14      642.40    108.97 o 
   6   8  19      571.21      346.52    192.61 o 
   8   8  19        4.18      -55.64    109.12 o 
  -7   9  19     2580.39     2794.33    140.96 o 
  -5   9  19      383.93      379.96     78.25 o 
  -3   9  19      341.27      352.79     36.99 o 
  -1   9  19      168.77      132.64     69.24 o 
   1   9  19      770.84      749.33     73.34 o 
   3   9  19     1779.59     1731.76     72.93 o 
   5   9  19       52.07      113.51     96.41 o 
   7   9  19       21.72       28.90     99.61 o 
  -8  10  19      269.86      127.97     94.63 o 
  -6  10  19     3867.07     3986.84    149.78 o 
  -4  10  19      203.31      124.54     29.87 o 
  -2  10  19     3942.09     4095.40    126.23 o 
   0  10  19     7336.34     6873.91    165.83 o 
   2  10  19     8708.96     8344.84    140.14 o 
   4  10  19      665.68      538.49     90.28 o 
   6  10  19      890.35      215.26    207.70 o 
  -7  11  19      294.38      180.92     96.00 o 
  -5  11  19      148.28      193.57     76.39 o 
  -3  11  19      370.26      255.75     49.64 o 
  -1  11  19     2368.53     2419.74    167.48 o 
   1  11  19     2136.03     2111.20    126.40 o 
   3  11  19     1073.56      732.41    211.15 o 
   5  11  19        4.14        9.96     25.30 o 
   7  11  19        5.78       43.40    121.85 o 
  -6  12  19     1504.81     1803.12    152.55 o 
  -4  12  19      273.90      211.73     41.02 o 
  -2  12  19     8178.92     8171.89    121.61 o 
   0  12  19     4583.63     4228.20    317.04 o 
   2  12  19    10770.00    11322.84    326.10 o 
   4  12  19      410.81      266.86    139.48 o 
   6  12  19     1915.85     1211.11    615.11 o 
  -7  13  19      227.01       82.02    112.46 o 
  -5  13  19        7.71      -10.42     79.65 o 
  -3  13  19        0.73       -3.10     39.62 o 
  -1  13  19      152.71      139.65     76.10 o 
   1  13  19     1243.14     1189.26    248.23 o 
   3  13  19      690.10      539.58    155.46 o 
   5  13  19        0.01        1.36     72.37 o 
  -6  14  19     1513.51     1712.42    141.48 o 
  -4  14  19      320.77      273.01     47.16 o 
  -2  14  19     3810.40     3829.15    109.16 o 
   0  14  19     1688.53     1632.23    140.21 o 
   2  14  19    11024.50    11223.60    357.66 o 
   4  14  19      553.62      115.55    131.55 o 
   6  14  19      134.83       91.11    124.11 o 
  -5  15  19      459.62      477.36    129.85 o 
  -3  15  19      936.61      961.86    174.53 o 
  -1  15  19       67.40       25.50     64.53 o 
   1  15  19       30.66      -89.97     92.43 o 
   3  15  19        7.57       15.71     85.00 o 
   5  15  19        8.91       58.97    113.08 o 
  -4  16  19      104.13      136.04    102.40 o 
  -2  16  19      430.25      225.17     86.25 o 
   0  16  19       55.36       18.09     63.61 o 
   2  16  19     6421.74     7015.20    304.25 o 
   4  16  19      202.71       65.72    111.42 o 
  -3  17  19      324.24      354.08     97.12 o 
  -1  17  19       72.43      101.40     88.14 o 
   1  17  19      272.14      274.88    213.18 o 
   3  17  19        2.14       28.10    127.55 o 
  -2  18  19      181.84      166.42     87.82 o 
   0  18  19      638.13      637.33    139.76 o 
   2  18  19     5852.98     6084.32    351.12 o 
  -1  19  19      334.52      129.94    106.91 o 
   1  19  19      374.87      397.87    215.55 o 
  -8   0  20     3243.41     3624.14    416.66 o 
  -6   0  20     1083.71     1065.22    246.34 o 
  -4   0  20     4843.98     4812.53    206.34 o 
  -2   0  20    25752.09    25663.50    255.86 o 
   0   0  20     1103.48     1203.53     88.45 o 
   2   0  20    12557.53    12933.79    262.51 o 
   4   0  20     1904.43     2257.13    353.21 o 
   6   0  20     4176.56     4454.13    328.31 o 
   8   0  20       28.36       47.04    148.67 o 
  -9   1  20        5.64      -24.66    142.26 o 
  -7   1  20       39.14       64.38    129.53 o 
  -5   1  20      354.21      281.50     93.94 o 
  -3   1  20      144.71      135.15     28.32 o 
  -1   1  20      140.69      138.76     26.81 o 
   1   1  20     1244.87     1262.88     61.98 o 
   3   1  20      929.96      961.60    110.09 o 
   5   1  20      718.30      896.43    116.72 o 
   7   1  20       20.37      -20.06     94.23 o 
  -8   2  20     1862.42     1998.83    304.36 o 
  -6   2  20     1410.18     1381.50     71.36 o 
  -4   2  20     5083.86     5230.41     76.34 o 
  -2   2  20    19382.83    19476.61    180.72 o 
   0   2  20      102.62      131.18     38.64 o 
   2   2  20    11560.24    11749.68    176.92 o 
   4   2  20      590.51      564.31    102.45 o 
   6   2  20     4362.08     5058.75    218.73 o 
   8   2  20       57.59      107.91    128.17 o 
  -9   3  20        4.97     -136.74    178.99 o 
  -7   3  20      431.46      330.67     59.38 o 
  -5   3  20     1160.93     1094.11     46.34 o 
  -3   3  20     5058.62     4805.25     98.13 o 
  -1   3  20     2959.66     2759.78     72.84 o 
   1   3  20     1817.62     1977.78     71.86 o 
   3   3  20      741.16      739.20     86.98 o 
   5   3  20     2507.92     2935.27    168.85 o 
   7   3  20       34.31       53.08    106.70 o 
  -8   4  20       78.61      146.96    162.73 o 
  -6   4  20      507.52      233.87     97.95 o 
  -4   4  20     9700.53     9645.53    126.28 o 
  -2   4  20    20141.22    19730.08    177.11 o 
   0   4  20      142.54      162.96     46.80 o 
   2   4  20     1389.71     1491.11     89.04 o 
   4   4  20     2582.13     2882.53    168.69 o 
   6   4  20     5457.23     6267.75    223.17 o 
   8   4  20       15.19       -8.62    104.67 o 
  -9   5  20        0.42        6.19    171.05 o 
  -7   5  20      314.54      251.64    103.83 o 
  -5   5  20     3953.14     3826.88    145.13 o 
  -3   5  20    18185.42    18897.35    307.69 o 
  -1   5  20     7856.78     7434.75    104.76 o 
   1   5  20     2667.47     2721.61     87.12 o 
   3   5  20      574.28      615.73     90.29 o 
   5   5  20     3635.06     3866.93    190.05 o 
   7   5  20      458.17      482.67    273.83 o 
  -8   6  20       42.30       18.06     63.65 o 
  -6   6  20       49.78       36.79     49.93 o 
  -4   6  20    13316.10    13687.44    194.79 o 
  -2   6  20     9395.68     9254.99    108.96 o 
   0   6  20      383.15      361.88     50.81 o 
   2   6  20       90.84      120.56     49.13 o 
   4   6  20     4273.00     4514.96    165.64 o 
   6   6  20     6485.76     7054.64    242.22 o 
   8   6  20       74.17       32.61    114.41 o 
  -7   7  20     1168.84     1280.95    119.46 o 
  -5   7  20     2359.61     2569.76    105.56 o 
  -3   7  20    10518.21    10468.58    215.50 o 
  -1   7  20     5192.98     5061.52    109.33 o 
   1   7  20     4822.56     4890.55    108.19 o 
   3   7  20       83.57       48.48     45.57 o 
   5   7  20     2948.00     3550.14    190.03 o 
   7   7  20     2011.59      698.34    534.20 o 
  -8   8  20      109.07       65.87     78.71 o 
  -6   8  20       74.32        2.65     38.60 o 
  -4   8  20     4572.43     4709.52    136.06 o 
  -2   8  20     8916.82     9283.28    148.74 o 
   0   8  20      113.47      111.60     37.48 o 
   2   8  20      246.62      227.32     57.17 o 
   4   8  20      327.08      330.36     64.70 o 
   6   8  20      501.95      328.11    200.69 o 
  -7   9  20     1737.47     1673.93    353.08 o 
  -5   9  20      571.23      392.58     71.70 o 
  -3   9  20    19120.82    18908.79    232.87 o 
  -1   9  20     3393.59     3119.78    370.19 o 
   1   9  20      245.55      239.34     48.92 o 
   3   9  20       28.37       75.48     44.16 o 
   5   9  20      999.66      751.72    360.57 o 
   7   9  20      628.72      139.32    168.15 o 
  -8  10  20       47.95       20.62     82.32 o 
  -6  10  20      291.49      277.16     81.43 o 
  -4  10  20      970.58     1146.49    124.81 o 
  -2  10  20       31.50       58.91     39.34 o 
   0  10  20      117.23      187.20     54.92 o 
   2  10  20      190.95      221.25     40.20 o 
   4  10  20      795.33      745.55    117.46 o 
   6  10  20      598.95      133.29    156.58 o 
  -5  11  20      186.00      150.51     78.90 o 
  -3  11  20    13420.26    13558.59    150.69 o 
  -1  11  20        8.81       54.23     63.50 o 
   1  11  20     5366.62     5675.67    151.52 o 
   3  11  20      154.48       98.14     52.00 o 
   5  11  20     1683.96      239.15    333.75 o 
   7  11  20      682.09      111.49    134.17 o 
  -6  12  20      616.94      480.51    102.37 o 
  -4  12  20     1859.89     1854.14    155.66 o 
  -2  12  20     4686.08     4558.37    126.39 o 
   0  12  20       88.50      114.45     81.00 o 
   2  12  20       10.41       57.09     85.63 o 
   4  12  20      584.95      298.60    174.76 o 
   6  12  20      837.95      502.28    270.91 o 
  -5  13  20      527.84      547.45    108.13 o 
  -3  13  20    12179.02    12011.29    159.74 o 
  -1  13  20      582.82      586.50    100.03 o 
   1  13  20     1900.71     2159.63    138.94 o 
   3  13  20       64.86       48.20     77.76 o 
   5  13  20     2487.47     2552.16    536.17 o 
  -6  14  20      152.75      162.32    111.13 o 
  -4  14  20      314.71      441.69     99.92 o 
  -2  14  20      278.90      213.75     60.70 o 
   0  14  20      108.58       33.22     84.17 o 
   2  14  20      403.44      325.06    104.90 o 
   4  14  20        5.28      -14.63     65.16 o 
  -5  15  20     1827.93     1826.59    284.03 o 
  -3  15  20     7206.14     7251.03    222.18 o 
  -1  15  20     1013.32      989.43    190.07 o 
   1  15  20     2375.26     2517.73    178.96 o 
   3  15  20       47.54        4.55     85.88 o 
   5  15  20     1171.80      746.67    393.03 o 
  -4  16  20       93.84      137.23     82.29 o 
  -2  16  20        0.82       31.77     51.88 o 
   0  16  20      167.27      181.34    156.26 o 
   2  16  20        1.24      -85.73    124.81 o 
   4  16  20       14.49       -8.15     91.41 o 
  -3  17  20     2716.80     2578.85    237.80 o 
  -1  17  20      938.46      801.89    123.93 o 
   1  17  20     1125.38     1040.22    205.46 o 
   3  17  20      137.71       12.29    126.42 o 
  -2  18  20      353.33      304.76     95.12 o 
   0  18  20        3.26       76.35    105.50 o 
   2  18  20        9.16      -55.49    147.48 o 
  -9   1  21     2511.61     1567.68   1261.92 o 
  -7   1  21     6321.10     7347.49    395.02 o 
  -5   1  21       32.28       32.50     69.35 o 
  -3   1  21     2370.57     2572.16    117.28 o 
  -1   1  21     7031.36     6992.01     80.92 o 
   1   1  21    21157.71    20590.08    195.98 o 
   3   1  21       27.56       71.02     66.12 o 
   5   1  21     7069.47     7464.13    208.79 o 
   7   1  21       25.94        0.15     84.29 o 
  -8   2  21      267.21      221.37    175.77 o 
  -6   2  21       73.28       34.90     12.63 o 
  -4   2  21        2.57       20.21     28.06 o 
  -2   2  21      183.91      175.55     32.00 o 
   0   2  21       33.68       47.48     32.94 o 
   2   2  21       58.11        7.56     38.97 o 
   4   2  21     1432.30     1646.74    121.26 o 
   6   2  21        0.53       69.26    110.90 o 
   8   2  21        0.56      -25.14    110.40 o 
  -9   3  21     2225.55     2746.99    315.70 o 
  -7   3  21     5921.94     5505.76    426.85 o 
  -5   3  21      457.71      629.67     46.92 o 
  -3   3  21     4335.22     4484.70     99.64 o 
  -1   3  21     8569.90     8776.80    151.86 o 
   1   3  21    30172.84    30595.12    264.53 o 
   3   3  21      305.98      274.87     82.93 o 
   5   3  21     5832.02     6413.70    200.59 o 
   7   3  21       33.09      -24.32    104.90 o 
  -8   4  21     1832.50     1945.45    785.23 o 
  -6   4  21       26.31       10.25     24.73 o 
  -4   4  21     8211.25     8508.88    128.90 o 
  -2   4  21     3962.24     3883.92     82.19 o 
   0   4  21     1027.53     1167.73     63.20 o 
   2   4  21     4754.88     5018.22    115.48 o 
   4   4  21     1567.97     1698.80    136.77 o 
   6   4  21      261.59      161.46    106.23 o 
   8   4  21       16.33       -3.33    140.45 o 
  -7   5  21     2652.70     2691.60     96.72 o 
  -5   5  21       48.43       34.53     40.76 o 
  -3   5  21      296.00      329.50     76.03 o 
  -1   5  21    14524.42    14129.41    166.23 o 
   1   5  21    13849.02    13934.51    161.24 o 
   3   5  21     1511.81     1529.33     86.69 o 
   5   5  21     6865.09     7067.48    272.17 o 
   7   5  21       68.48       40.03    113.63 o 
  -8   6  21      484.20      425.92    193.76 o 
  -6   6  21      127.60       56.27     61.19 o 
  -4   6  21       38.54       90.18     50.40 o 
  -2   6  21     3679.19     3698.89     66.94 o 
   0   6  21     5943.16     5742.60     97.74 o 
   2   6  21      240.30      276.57     57.80 o 
   4   6  21      791.67      945.64    117.01 o 
   6   6  21      128.39      106.18    105.81 o 
   8   6  21      382.02       90.61    117.04 o 
  -7   7  21     4031.32     4412.33    197.56 o 
  -5   7  21       88.75       34.13     43.89 o 
  -3   7  21     4376.90     4338.47    135.74 o 
  -1   7  21     1910.55     1896.53     61.29 o 
   1   7  21    10735.36    10391.65    174.44 o 
   3   7  21       28.16       70.27     46.78 o 
   5   7  21      989.11      946.18    225.54 o 
   7   7  21       43.88      104.85    104.91 o 
  -8   8  21      975.42      488.49    232.82 o 
  -6   8  21      201.57      187.53     65.93 o 
  -4   8  21      820.38      794.95     88.48 o 
  -2   8  21      272.04      279.67     43.80 o 
   0   8  21     6474.67     6482.62    102.36 o 
   2   8  21     1337.48     1445.36     87.51 o 
   4   8  21       25.02       21.39     49.88 o 
   6   8  21      611.91      316.61    172.10 o 
  -7   9  21      977.15      433.40    242.53 o 
  -5   9  21       11.47       33.66     55.42 o 
  -3   9  21     1084.44      998.13     36.57 o 
  -1   9  21       12.65       21.71     32.93 o 
   1   9  21      274.22      257.51     48.19 o 
   3   9  21        2.51       32.26     48.43 o 
   5   9  21      263.35       53.27    106.73 o 
   7   9  21       20.28      -36.19    112.62 o 
  -6  10  21      764.79      550.89    102.84 o 
  -4  10  21     1717.21     1472.66    290.99 o 
  -2  10  21     1148.58     1178.25     61.42 o 
   0  10  21      555.81      637.97     77.74 o 
   2  10  21       71.98       86.38     38.28 o 
   4  10  21       84.65       70.16     47.24 o 
   6  10  21      505.64      278.66    177.76 o 
  -7  11  21        2.07      -13.83     63.38 o 
  -5  11  21        1.97       73.86     85.32 o 
  -3  11  21       10.59       26.67     35.23 o 
  -1  11  21     1038.51     1137.29    126.81 o 
   1  11  21       61.29        3.71     53.92 o 
   3  11  21      402.23      274.05    101.95 o 
   5  11  21      426.41      253.06    143.01 o 
  -6  12  21      363.51       96.01     85.10 o 
  -4  12  21      307.20      299.58     83.30 o 
  -2  12  21      312.54      250.43     52.05 o 
   0  12  21     4259.13     4481.53    151.83 o 
   2  12  21     1157.89     1037.88    247.47 o 
   4  12  21      829.56      259.81    235.77 o 
   6  12  21      319.91      186.48    136.01 o 
  -5  13  21        7.16       57.55     80.87 o 
  -3  13  21       14.48       24.42     37.10 o 
  -1  13  21       26.80       67.27     93.24 o 
   1  13  21     1260.13      947.58    245.86 o 
   3  13  21        3.18      -10.35     69.71 o 
   5  13  21      228.59       73.05    110.56 o 
  -6  14  21      231.78      150.30     94.45 o 
  -4  14  21      566.99      690.86    121.54 o 
  -2  14  21      866.64      600.39    116.72 o 
   0  14  21     5176.22     5354.83    231.04 o 
   2  14  21     2448.61     2581.88    159.04 o 
   4  14  21     1099.26      320.17    299.56 o 
  -5  15  21       14.83       17.23     86.05 o 
  -3  15  21      163.08       83.75     51.51 o 
  -1  15  21       82.85       66.90     68.70 o 
   1  15  21      122.75      108.12    140.34 o 
   3  15  21        7.55      -17.35    104.28 o 
  -4  16  21       35.74       16.30     76.93 o 
  -2  16  21      261.88      237.93     89.80 o 
   0  16  21     2608.50     2833.78    187.16 o 
   2  16  21     1040.67      872.71    348.33 o 
   4  16  21      382.60       95.06    107.98 o 
  -3  17  21        2.71       92.54    145.56 o 
  -1  17  21      546.38      524.27    114.54 o 
   1  17  21      163.71      178.46    154.14 o 
   3  17  21        3.17      -18.61    105.43 o 
  -2  18  21       33.35       48.43     74.42 o 
   0  18  21     2159.96     2433.26    209.88 o 
  -8   0  22      693.86      892.29    323.60 o 
  -6   0  22     2465.22     2279.62    486.95 o 
  -4   0  22     3685.79     3805.33    241.88 o 
  -2   0  22     6070.35     5982.52     92.13 o 
   0   0  22     4694.72     4891.84    187.72 o 
   2   0  22     4555.06     4726.88    177.41 o 
   4   0  22      185.33      347.24    140.28 o 
   6   0  22      602.83      447.63    405.34 o 
   8   0  22      690.89      943.29    299.69 o 
  -9   1  22        1.75       96.17    182.43 o 
  -7   1  22        6.21     -137.44    146.43 o 
  -5   1  22        4.54      -38.02     76.30 o 
  -3   1  22        1.03       10.41     22.12 o 
  -1   1  22      502.16      458.69     39.02 o 
   1   1  22      735.85      869.32     74.61 o 
   3   1  22      313.06      302.91     78.81 o 
   5   1  22      632.72      496.53    137.03 o 
   7   1  22       56.49       76.94    143.35 o 
  -8   2  22     1244.99     1811.76    260.62 o 
  -6   2  22     4889.09     4339.03   1272.88 o 
  -4   2  22     9124.36     9214.87    115.15 o 
  -2   2  22     2315.24     2482.64     46.37 o 
   0   2  22    10610.82    10804.98    155.69 o 
   2   2  22     1794.48     2015.87     89.71 o 
   4   2  22      490.69      737.84    115.93 o 
   6   2  22       84.84       52.11     85.51 o 
   8   2  22      579.97      793.02    221.74 o 
  -7   3  22       63.90       33.45    114.58 o 
  -5   3  22     4965.03     4684.13    197.31 o 
  -3   3  22    10936.25    10348.29    167.45 o 
  -1   3  22     1265.70     1218.40     49.62 o 
   1   3  22     2769.25     2756.53     83.83 o 
   3   3  22     1160.41     1136.53    135.89 o 
   5   3  22      375.40      373.17    108.14 o 
   7   3  22       22.77       21.36     94.94 o 
  -8   4  22      430.32      630.03    213.31 o 
  -6   4  22      415.41      464.48    118.63 o 
  -4   4  22     2413.73     2487.46     74.97 o 
  -2   4  22      151.68      147.86     19.69 o 
   0   4  22    12476.23    12751.17    176.07 o 
   2   4  22        9.65       21.74     46.70 o 
   4   4  22      477.09      561.38    121.05 o 
   6   4  22       29.48      -28.93     84.58 o 
   8   4  22      597.81      411.04    282.02 o 
  -7   5  22        0.19       -3.01     48.90 o 
  -5   5  22      971.50      951.46    118.87 o 
  -3   5  22      445.98      502.07     74.50 o 
  -1   5  22     2998.12     3175.21     85.10 o 
   1   5  22     2012.60     2065.83     84.97 o 
   3   5  22      708.20      828.71     84.07 o 
   5   5  22      696.55      869.21    131.12 o 
   7   5  22      561.36      188.72    140.20 o 
  -8   6  22      239.61      347.18    192.34 o 
  -6   6  22      522.75      348.72    138.61 o 
  -4   6  22     6493.90     6711.90    123.39 o 
  -2   6  22      420.51      470.09     39.03 o 
   0   6  22     3787.90     3786.10     88.44 o 
   2   6  22      346.11      291.69     82.14 o 
   4   6  22      386.86      413.44    102.88 o 
   6   6  22       89.77        8.51     80.01 o 
  -7   7  22        5.05        0.65     37.34 o 
  -5   7  22     3013.22     3133.34    103.05 o 
  -3   7  22     1947.01     1892.29    108.86 o 
  -1   7  22       36.42       58.39     33.40 o 
   1   7  22       50.35       11.62     36.56 o 
   3   7  22     1731.08     1962.58    108.39 o 
   5   7  22      760.13      524.44    263.42 o 
   7   7  22     1057.34      669.87    398.19 o 
  -8   8  22      203.95       89.24    162.42 o 
  -6   8  22      965.25      902.59    128.57 o 
  -4   8  22     8995.54     8942.19    228.19 o 
  -2   8  22      139.38      134.94     41.86 o 
   0   8  22    14762.95    14886.84    195.56 o 
   2   8  22     4979.51     5181.88    177.60 o 
   4   8  22       11.34       55.20     61.51 o 
   6   8  22       18.50       -5.04    101.12 o 
  -7   9  22      172.29        2.76     62.72 o 
  -5   9  22     4315.08     4484.59    142.42 o 
  -3   9  22     5944.84     5852.86    172.31 o 
  -1   9  22     7601.53     8023.62    127.83 o 
   1   9  22     5249.52     5281.54    106.79 o 
   3   9  22       38.61       47.18     41.83 o 
   5   9  22     1588.93     1238.45    370.35 o 
   7   9  22       98.83       73.23    111.17 o 
  -6  10  22      172.09       77.35     81.26 o 
  -4  10  22     2233.49     2361.09    141.28 o 
  -2  10  22       10.72        0.66     29.83 o 
   0  10  22      882.88      841.10     65.78 o 
   2  10  22       32.56       66.57     38.33 o 
   4  10  22       20.71       -5.85     35.83 o 
   6  10  22       49.04       80.33    122.24 o 
  -7  11  22      115.12        7.40     58.42 o 
  -5  11  22     1959.81     2324.59    139.00 o 
  -3  11  22     6262.84     5844.03    197.73 o 
  -1  11  22     1320.19     1475.00    111.76 o 
   1  11  22     3262.67     3159.97    132.97 o 
   3  11  22     1265.47     1065.58    237.79 o 
   5  11  22      559.72      335.48    186.38 o 
  -6  12  22      625.01      590.36    167.25 o 
  -4  12  22       51.83        8.28     88.22 o 
  -2  12  22      363.17      429.85     53.24 o 
   0  12  22     1163.18     1181.10    117.59 o 
   2  12  22      102.78       68.87     89.28 o 
   4  12  22      586.06      151.12    148.37 o 
   6  12  22       39.27       13.39    102.43 o 
  -5  13  22     2419.84     2620.47    145.08 o 
  -3  13  22     1421.39     1457.86    228.63 o 
  -1  13  22     4631.13     4762.66    227.82 o 
   1  13  22     7746.34     7493.57    186.26 o 
   3  13  22      688.28      151.26    146.58 o 
   5  13  22      481.57      161.03    131.93 o 
  -4  14  22       51.79        4.84     69.06 o 
  -2  14  22       41.10       -8.26     61.95 o 
   0  14  22       60.16       63.29     86.05 o 
   2  14  22       21.07       11.77     68.07 o 
   4  14  22      170.39       37.05    102.02 o 
  -5  15  22     1390.52     1407.65    136.03 o 
  -3  15  22     1044.70      800.09    121.23 o 
  -1  15  22     1184.00     1098.33    204.64 o 
   1  15  22     2619.09     2817.38    212.14 o 
   3  15  22      840.32      129.75    167.00 o 
  -4  16  22      536.22      799.53    176.50 o 
  -2  16  22       48.13       31.05     62.80 o 
   0  16  22      219.06      208.48    209.89 o 
   2  16  22      148.67       59.89    115.20 o 
  -3  17  22       33.94      176.51    177.41 o 
  -1  17  22     1343.72     1201.90    137.64 o 
   1  17  22     1515.90     1402.06    227.61 o 
   0  18  22       93.48      -26.26    109.67 o 
  -7   1  23      903.29     1219.21    218.50 o 
  -5   1  23     4692.36     5251.58    176.66 o 
  -3   1  23     1371.11     1304.70     73.99 o 
  -1   1  23      173.29      166.70     40.66 o 
   1   1  23      154.09      128.17     43.15 o 
   3   1  23    11130.23    11871.45    212.59 o 
   5   1  23     3707.27     3912.28    194.53 o 
   7   1  23       62.20       77.50    119.46 o 
  -8   2  23       74.47       40.32    164.12 o 
  -6   2  23       83.91        0.11    100.47 o 
  -4   2  23      144.87      134.21     39.55 o 
  -2   2  23      629.18      697.40     42.06 o 
   0   2  23      158.66      183.05     41.93 o 
   2   2  23       43.74       44.79     51.88 o 
   4   2  23       88.86       63.57     81.82 o 
   6   2  23        0.79      -41.67     87.58 o 
   8   2  23        4.20      -23.41    131.27 o 
  -7   3  23     1857.32     2164.82    244.02 o 
  -5   3  23     6345.42     5997.64    194.21 o 
  -3   3  23     2025.58     1771.78     83.08 o 
  -1   3  23      145.53      171.02     31.70 o 
   1   3  23     2098.51     2336.40     81.38 o 
   3   3  23     7289.69     7976.91    194.66 o 
   5   3  23      654.40      700.32    123.22 o 
   7   3  23      266.30      170.04    125.16 o 
  -8   4  23       51.24       62.77    138.57 o 
  -6   4  23      646.90      641.63    107.61 o 
  -4   4  23      273.54      210.55     40.90 o 
  -2   4  23     2931.14     3054.93     71.36 o 
   0   4  23     1749.87     1887.18     73.74 o 
   2   4  23      178.52      179.86     66.36 o 
   4   4  23      658.28      638.67    129.80 o 
   6   4  23      127.63       75.29     99.53 o 
  -7   5  23       33.16       52.96    132.92 o 
  -5   5  23      453.02      450.14     79.83 o 
  -3   5  23     2987.70     3120.95    188.36 o 
  -1   5  23     1479.01     1478.80     53.67 o 
   1   5  23     5585.12     5692.15    106.58 o 
   3   5  23     5771.75     6095.75    138.73 o 
   5   5  23      689.28      563.39    156.11 o 
   7   5  23      371.63      240.25    150.89 o 
  -8   6  23      129.74       84.55    133.29 o 
  -6   6  23      266.68      116.09     58.47 o 
  -4   6  23      153.06       54.97     53.80 o 
  -2   6  23      124.80       87.15     37.14 o 
   0   6  23     1503.56     1412.19     66.75 o 
   2   6  23     1366.54     1349.68     89.87 o 
   4   6  23      587.17      611.13    121.30 o 
   6   6  23      225.30      130.04    122.75 o 
  -7   7  23      251.04      105.25     64.75 o 
  -5   7  23     3627.60     3944.04    125.71 o 
  -3   7  23       33.57       95.51     78.82 o 
  -1   7  23     7297.46     7176.43    105.25 o 
   1   7  23      283.79      364.78     64.33 o 
   3   7  23     7306.47     7727.65    176.75 o 
   5   7  23     1057.43      669.10    357.14 o 
   7   7  23      163.83       83.33    122.30 o 
  -6   8  23      438.65      302.36    102.14 o 
  -4   8  23      849.53      774.76    158.96 o 
  -2   8  23     1753.70     1745.81     63.04 o 
   0   8  23       31.38       18.94     48.41 o 
   2   8  23     2732.22     2678.99     95.84 o 
   4   8  23     2825.55     3247.04    132.10 o 
   6   8  23       51.66       34.42    105.65 o 
  -7   9  23       51.74       27.33     59.50 o 
  -5   9  23     3752.53     4026.29    150.13 o 
  -3   9  23        6.67        6.66     31.53 o 
  -1   9  23     1653.78     1783.47     93.01 o 
   1   9  23     1405.85     1371.93     74.09 o 
   3   9  23      677.26      632.37    121.62 o 
   5   9  23      356.59      206.52     92.90 o 
  -6  10  23     2408.85     2599.85    146.95 o 
  -4  10  23     3373.50     3573.13    133.11 o 
  -2  10  23     2856.25     3034.42    101.91 o 
   0  10  23     2735.78     2985.76     98.13 o 
   2  10  23     3554.39     3472.48    198.00 o 
   4  10  23     1701.97     1500.23    452.17 o 
   6  10  23      114.72       49.90    103.40 o 
  -5  11  23      115.76       48.97     66.27 o 
  -3  11  23        0.05      -10.75     25.90 o 
  -1  11  23      204.89      209.06     77.30 o 
   1  11  23      417.98      422.44     53.90 o 
   3  11  23      622.71      330.74    123.98 o 
   5  11  23       45.27      -86.03    131.67 o 
  -6  12  23      376.20      176.24     95.34 o 
  -4  12  23     1606.76     1422.86    353.61 o 
  -2  12  23     1193.12     1084.92     87.08 o 
   0  12  23     1734.37     1941.29    135.91 o 
   2  12  23     6505.92     6745.82    223.40 o 
   4  12  23     3354.83     3810.74    205.70 o 
  -5  13  23      558.21      728.80    112.44 o 
  -3  13  23       34.91       56.43     64.01 o 
  -1  13  23       40.06      115.47     80.96 o 
   1  13  23       36.37       56.44     66.71 o 
   3  13  23      626.78      234.34    191.82 o 
   5  13  23      181.85       11.98     97.71 o 
  -4  14  23     1704.63     1655.29    157.29 o 
  -2  14  23      723.97      551.48    162.03 o 
   0  14  23      137.28      245.38    128.39 o 
   2  14  23     4191.69     4389.19    173.00 o 
   4  14  23     3334.08     3779.93    223.10 o 
  -3  15  23      553.38      525.96    277.07 o 
  -1  15  23      414.30      416.58    128.07 o 
   1  15  23       64.02       37.47    111.41 o 
   3  15  23        6.83       18.53     83.57 o 
  -2  16  23       14.62        0.40     62.34 o 
   0  16  23       88.41       48.86    101.31 o 
   2  16  23     1837.99     1641.44    631.72 o 
  -1  17  23       50.24       59.75     92.31 o 
   1  17  23      135.12      328.65    270.29 o 
  -8   0  24      342.37      473.89    305.93 o 
  -6   0  24     3067.31     3463.15    360.18 o 
  -4   0  24      275.70      172.21    116.24 o 
  -2   0  24     4882.74     5003.27     89.53 o 
   0   0  24     4993.32     5270.61    146.26 o 
   2   0  24     1024.09     1201.10    106.01 o 
   4   0  24      898.74      670.49    180.95 o 
   6   0  24     1610.03     1808.60   1116.60 o 
  -7   1  24       42.31       23.84    221.21 o 
  -5   1  24       27.43       31.47     73.76 o 
  -3   1  24        3.85       20.97     31.09 o 
  -1   1  24      348.60      350.22     40.57 o 
   1   1  24       94.73      140.32     49.18 o 
   3   1  24        4.66      -64.49     64.49 o 
   5   1  24       66.96       54.00     82.87 o 
   7   1  24       62.53       11.72    135.84 o 
  -8   2  24      304.82      227.06    189.32 o 
  -6   2  24     1502.99     1908.02    179.54 o 
  -4   2  24      394.84      343.06     27.65 o 
  -2   2  24     6678.13     6947.88     93.60 o 
   0   2  24     3235.23     3392.90    116.98 o 
   2   2  24     1632.19     1845.43     88.47 o 
   4   2  24      499.83      654.02    107.35 o 
   6   2  24     1246.90      833.50    377.68 o 
  -7   3  24      313.89      421.81    223.56 o 
  -5   3  24        8.05      -10.67     19.45 o 
  -3   3  24      813.36      867.78     68.85 o 
  -1   3  24     3542.76     3337.92     78.82 o 
   1   3  24      176.89      154.51     58.54 o 
   3   3  24      462.61      614.75     85.74 o 
   5   3  24       10.02       49.19     90.29 o 
   7   3  24      415.26      287.04    151.04 o 
  -8   4  24      228.95      299.04    235.74 o 
  -6   4  24       99.68       57.74     32.76 o 
  -4   4  24      103.67       45.42     32.40 o 
  -2   4  24    10791.04    10961.00    129.28 o 
   0   4  24     3314.42     3647.59     87.46 o 
   2   4  24      919.87     1108.47     84.39 o 
   4   4  24       65.55      128.30     93.67 o 
   6   4  24     2706.58     3052.79    252.36 o 
  -7   5  24      172.16      417.89    184.46 o 
  -5   5  24        4.20        5.07     29.54 o 
  -3   5  24     3686.77     3865.97    195.39 o 
  -1   5  24     1315.14     1287.41     56.22 o 
   1   5  24       87.59       53.40     42.56 o 
   3   5  24      156.15      214.26     69.31 o 
   5   5  24      174.56       61.15     89.84 o 
   7   5  24      275.89      267.07    151.65 o 
  -8   6  24        0.79      -60.30    273.46 o 
  -6   6  24      247.40      134.87     73.90 o 
  -4   6  24       59.16       46.77     52.04 o 
  -2   6  24    19140.89    20099.27    212.93 o 
   0   6  24     2804.55     2973.26    110.45 o 
   2   6  24      899.96      911.80     86.85 o 
   4   6  24       86.53      131.29     67.32 o 
   6   6  24     2740.48     2713.77    201.03 o 
  -7   7  24       80.66       91.37    185.32 o 
  -5   7  24       29.98        5.56     43.72 o 
  -3   7  24     4787.75     4829.96    151.55 o 
  -1   7  24     2395.54     2262.30     80.56 o 
   1   7  24      343.09      303.49     55.46 o 
   3   7  24       24.40       30.18     46.26 o 
   5   7  24     1410.07      767.70    382.48 o 
   7   7  24      280.49      165.97    138.37 o 
  -6   8  24      539.88      321.42     96.10 o 
  -4   8  24      197.79      148.27     82.48 o 
  -2   8  24     7180.74     7132.53    108.98 o 
   0   8  24     1629.22     1828.27     94.22 o 
   2   8  24     3492.12     3391.91    107.05 o 
   4   8  24      593.98      276.69    128.16 o 
   6   8  24      158.28       49.12    128.11 o 
  -7   9  24      487.94      129.39     83.23 o 
  -5   9  24       94.52       72.63     82.24 o 
  -3   9  24     4285.95     4581.53    159.79 o 
  -1   9  24     6548.66     6686.74    129.13 o 
   1   9  24      188.99      183.83     53.95 o 
   3   9  24       35.58       62.20     59.93 o 
   5   9  24      629.93      346.90    133.50 o 
  -6  10  24      219.30       91.66     90.85 o 
  -4  10  24      773.74      530.64    132.83 o 
  -2  10  24     1982.09     1763.60    156.10 o 
   0  10  24      209.97      215.99     51.65 o 
   2  10  24       66.88       -5.38     52.38 o 
   4  10  24       44.36       23.73     39.73 o 
   6  10  24      188.86       92.82    127.70 o 
  -5  11  24      201.76      131.98     81.76 o 
  -3  11  24     4165.73     4352.84    356.32 o 
  -1  11  24     7738.68     7740.78    190.10 o 
   1  11  24      965.87      944.75    104.14 o 
   3  11  24      750.50      461.79    156.49 o 
   5  11  24      437.32      -23.50    105.18 o 
  -6  12  24       73.11      -15.06     73.66 o 
  -4  12  24      494.43      296.27    153.92 o 
  -2  12  24      818.59      865.30     81.60 o 
   0  12  24     1667.86     1765.06    125.39 o 
   2  12  24       27.79      -23.87     69.73 o 
   4  12  24      153.08       64.44     97.14 o 
  -5  13  24      504.59      441.84    103.79 o 
  -3  13  24     3265.61     3432.50    142.48 o 
  -1  13  24     3789.21     3923.77    200.40 o 
   1  13  24      336.44      218.26     86.06 o 
   3  13  24      400.54      139.14    127.74 o 
   5  13  24      408.41       66.76    103.89 o 
  -4  14  24      233.27      183.59     93.84 o 
  -2  14  24      318.50      257.99     82.38 o 
   0  14  24       94.51      124.66     99.33 o 
   2  14  24      142.94      189.49     94.95 o 
   4  14  24       53.51       11.88    113.86 o 
  -3  15  24     4456.31     5049.48    283.32 o 
  -1  15  24     3883.77     4185.97    200.54 o 
   1  15  24       66.33      185.01    122.89 o 
   3  15  24      219.65       11.57     90.61 o 
  -2  16  24       51.57       92.81    203.91 o 
   0  16  24       28.27       17.85    162.30 o 
   2  16  24       23.32       10.72     96.38 o 
  -1  17  24     1109.70      792.75    128.30 o 
  -7   1  25     6912.79     7115.09    665.92 o 
  -5   1  25      350.90      337.46    112.35 o 
  -3   1  25     2333.41     2542.03    108.64 o 
  -1   1  25     2815.76     2711.03     88.06 o 
   1   1  25    18004.90    17860.90    215.74 o 
   3   1  25     1140.79     1132.12    128.77 o 
   5   1  25     2174.53     2546.82    480.99 o 
   7   1  25      738.24      471.59    240.88 o 
  -8   2  25        5.11     -141.23    178.84 o 
  -6   2  25      473.67      527.19    145.63 o 
  -4   2  25      106.98       57.09     20.82 o 
  -2   2  25      248.55      246.65     41.95 o 
   0   2  25      494.99      588.44     55.61 o 
   2   2  25      178.93      167.88     55.11 o 
   4   2  25        2.59      -16.00     66.20 o 
   6   2  25      593.37      277.84    153.83 o 
  -7   3  25     4552.34     5175.80    393.14 o 
  -5   3  25      589.96      448.60    108.72 o 
  -3   3  25     4998.06     5312.64    154.02 o 
  -1   3  25       25.88      101.79     37.72 o 
   1   3  25     8479.31     8627.91    130.67 o 
   3   3  25     1772.10     1880.33    104.22 o 
   5   3  25     1336.70     1236.89    503.31 o 
   7   3  25       90.50       18.23    107.15 o 
  -8   4  25      136.52      148.50    182.33 o 
  -6   4  25     1387.23     1326.13    478.07 o 
  -4   4  25      283.33      278.27     52.25 o 
  -2   4  25     4801.56     5093.66    105.56 o 
   0   4  25     1299.18     1495.55     66.00 o 
   2   4  25      683.61      727.90     74.88 o 
   4   4  25      256.75      258.26    106.01 o 
   6   4  25      966.89      703.23    336.81 o 
  -7   5  25     1666.75     1377.89    865.48 o 
  -5   5  25      293.37      255.19     54.16 o 
  -3   5  25     1121.17     1369.86     91.64 o 
  -1   5  25      872.30      792.98     63.29 o 
   1   5  25    10578.67    10829.08    150.16 o 
   3   5  25      390.63      477.94     81.91 o 
   5   5  25     2895.08     3803.67    231.92 o 
   7   5  25      290.05      214.95    142.28 o 
  -6   6  25      182.31       79.05     56.10 o 
  -4   6  25      827.05      533.97    164.78 o 
  -2   6  25       18.30       -0.54     37.10 o 
   0   6  25     2295.53     2192.36     78.32 o 
   2   6  25     2056.28     2273.49    102.36 o 
   4   6  25       42.32      -20.55     54.31 o 
   6   6  25      765.19      538.21    254.73 o 
  -7   7  25      986.67      378.27    384.81 o 
  -5   7  25      607.95      506.65    120.25 o 
  -3   7  25     1723.07     1750.70    139.39 o 
  -1   7  25       69.96       35.08     35.52 o 
   1   7  25     3589.81     3668.35    109.22 o 
   3   7  25      387.92      476.52     89.56 o 
   5   7  25      752.39      514.38    177.69 o 
  -6   8  25      694.72      546.68    161.77 o 
  -4   8  25       11.93       51.64     55.88 o 
  -2   8  25     1235.83     1433.80     80.72 o 
   0   8  25     1037.90     1102.33     82.94 o 
   2   8  25     2544.12     2725.18    103.65 o 
   4   8  25        4.68      -31.41     62.44 o 
   6   8  25      448.21      285.15    169.51 o 
  -7   9  25      739.44      260.33    290.74 o 
  -5   9  25        4.63      -11.92     62.77 o 
  -3   9  25     1255.23     1171.62    133.26 o 
  -1   9  25       74.39       62.90     44.58 o 
   1   9  25      698.70      711.37     67.95 o 
   3   9  25       15.84       12.61     59.70 o 
   5   9  25      102.48       54.16     63.92 o 
  -6  10  25      909.20      451.55    238.42 o 
  -4  10  25       93.78      128.10     76.72 o 
  -2  10  25     1723.13     1698.35    151.13 o 
   0  10  25      260.24      235.32     53.75 o 
   2  10  25     1249.41     1410.51    196.87 o 
   4  10  25      531.25      176.41    106.27 o 
   6  10  25      872.56      548.04    300.03 o 
  -5  11  25       37.12      -12.01     54.95 o 
  -3  11  25       10.95       21.04     57.15 o 
  -1  11  25        0.67      -69.54     95.30 o 
   1  11  25      126.76      141.97     50.28 o 
   3  11  25      507.51      228.28    133.71 o 
   5  11  25      152.22       -2.24     89.24 o 
  -4  12  25       50.63       91.63     78.76 o 
  -2  12  25       91.13      124.08     50.40 o 
   0  12  25     2048.60     2240.05    156.14 o 
   2  12  25     4444.21     4824.68    182.56 o 
   4  12  25       27.89       -2.10     84.83 o 
  -5  13  25       99.62      159.88     88.73 o 
  -3  13  25        1.22       11.40     70.35 o 
  -1  13  25        0.66       23.83     71.35 o 
   1  13  25       23.84       49.86     66.78 o 
   3  13  25      237.84       84.27    118.89 o 
  -4  14  25       42.21       86.17     99.98 o 
  -2  14  25      174.02      207.30    149.99 o 
   0  14  25     1348.33     1286.50    151.10 o 
   2  14  25     2776.16     2928.69    160.77 o 
  -3  15  25       18.53      -70.01    127.97 o 
  -1  15  25       28.25       -4.07     57.56 o 
   1  15  25      354.33      366.11    204.01 o 
   3  15  25       29.23       54.56     93.48 o 
  -2  16  25       45.33       14.81    164.47 o 
   0  16  25      460.76      443.78    180.16 o 
  -8   0  26     1904.64     2323.04    430.47 o 
  -6   0  26       59.82      138.22    207.02 o 
  -4   0  26    13307.74    13547.64    365.09 o 
  -2   0  26     2412.15     2424.05    106.91 o 
   0   0  26    10897.13    11338.57    208.45 o 
   2   0  26     3080.63     3511.17    147.58 o 
   4   0  26       15.10      142.60    124.69 o 
   6   0  26     1273.58     1014.16    775.53 o 
  -7   1  26        2.06      -39.27    154.86 o 
  -5   1  26      333.19      370.84    111.27 o 
  -3   1  26       15.50       23.48     44.94 o 
  -1   1  26       47.73       67.58     37.19 o 
   1   1  26        3.86       74.35     44.56 o 
   3   1  26       37.02      122.55     71.21 o 
   5   1  26       78.43       71.76    101.53 o 
   7   1  26      275.47       99.94    116.77 o 
  -8   2  26     2015.44     1899.70    552.27 o 
  -6   2  26      398.78      635.58    174.12 o 
  -4   2  26    11848.06    11142.83    447.01 o 
  -2   2  26     5633.95     5692.61    125.17 o 
   0   2  26     3019.22     3380.29     92.79 o 
   2   2  26     3393.11     3870.21    108.40 o 
   4   2  26       71.55       15.01     83.78 o 
   6   2  26      826.33      561.73    287.28 o 
  -7   3  26     1366.68     1587.13    254.08 o 
  -5   3  26      404.84      247.71     81.17 o 
  -3   3  26     3358.59     2912.13    222.15 o 
  -1   3  26     1915.14     1844.69     65.02 o 
   1   3  26      871.58      850.39     67.14 o 
   3   3  26      202.59      243.68     71.83 o 
   5   3  26      515.45      307.81    162.53 o 
   7   3  26        6.15       49.37    114.19 o 
  -6   4  26        2.21       25.03     91.28 o 
  -4   4  26     1644.31     1966.61     98.42 o 
  -2   4  26      536.04      507.56     35.18 o 
   0   4  26     1919.56     2301.02     78.13 o 
   2   4  26     4725.04     5079.01    126.60 o 
   4   4  26      459.14      344.49    139.46 o 
   6   4  26       51.68      111.35    131.10 o 
  -7   5  26      830.52      963.70    281.82 o 
  -5   5  26      125.91       79.38     49.50 o 
  -3   5  26      664.62      591.99    227.29 o 
  -1   5  26     5537.54     5533.02    117.34 o 
   1   5  26     6665.01     6888.60    138.31 o 
   3   5  26      254.04      228.65     80.76 o 
   5   5  26      609.32      304.34    155.46 o 
  -6   6  26       99.30       93.69    111.36 o 
  -4   6  26     1178.05     1091.68    274.89 o 
  -2   6  26      362.30      436.61     44.12 o 
   0   6  26     1633.70     1760.73     79.40 o 
   2   6  26     1898.43     2186.21    110.90 o 
   4   6  26      742.50      598.40    177.99 o 
   6   6  26       13.42      -61.84    108.22 o 
  -7   7  26      267.20       79.58    129.69 o 
  -5   7  26      159.31       13.35     47.20 o 
  -3   7  26     3025.52     2970.96    179.02 o 
  -1   7  26      970.16     1053.91     59.42 o 
   1   7  26     1547.94     1675.88     85.99 o 
   3   7  26      259.93      260.72     71.26 o 
   5   7  26     1038.34      526.12    251.60 o 
  -6   8  26       15.67       44.93     57.01 o 
  -4   8  26     1303.68     1251.30    215.06 o 
  -2   8  26     1474.33     1441.50     79.30 o 
   0   8  26     1941.16     2105.58     93.15 o 
   2   8  26     5439.86     5455.21    127.69 o 
   4   8  26      679.80      243.11    136.77 o 
   6   8  26        3.75       39.06     83.94 o 
  -5   9  26      104.69       57.73     68.91 o 
  -3   9  26     5004.70     4858.97    191.90 o 
  -1   9  26        1.99       16.08     39.48 o 
   1   9  26     7709.21     7961.53    168.50 o 
   3   9  26      496.83      334.20    109.48 o 
   5   9  26       91.80       10.40     53.09 o 
  -6  10  26      158.75       67.27     78.96 o 
  -4  10  26       63.26       72.61     67.26 o 
  -2  10  26        3.03        1.28     25.94 o 
   0  10  26      488.36      533.27     69.49 o 
   2  10  26      434.08      352.26     67.90 o 
   4  10  26       44.78      -12.57     78.78 o 
  -5  11  26     1073.16      823.02    334.67 o 
  -3  11  26     2209.91     2304.32    165.56 o 
  -1  11  26       33.42       53.28     66.83 o 
   1  11  26     3818.43     3977.45    165.72 o 
   3  11  26      136.93       12.19     69.86 o 
  -4  12  26      177.21      130.28     94.95 o 
  -2  12  26      153.16      238.15    138.09 o 
   0  12  26      730.79      623.84    126.71 o 
   2  12  26      658.83      414.96    175.56 o 
   4  12  26       29.68       41.07     98.54 o 
  -3  13  26     2793.46     2748.00    213.08 o 
  -1  13  26        7.76       16.80     77.86 o 
   1  13  26     3715.95     3681.62    152.70 o 
   3  13  26      159.56       95.50    102.92 o 
  -4  14  26       92.94       60.05     78.87 o 
  -2  14  26      213.73      123.92    297.10 o 
   0  14  26       66.07       36.89     88.07 o 
   2  14  26       97.30       93.08     93.41 o 
  -3  15  26      924.68      827.71    192.76 o 
  -1  15  26      163.34      158.98     82.53 o 
   1  15  26     1253.98     1457.30    213.07 o 
   0  16  26       13.80       24.33    173.93 o 
  -7   1  27      465.31      767.23    274.09 o 
  -5   1  27     4817.61     5311.15    201.35 o 
  -3   1  27     3864.58     3670.60    395.90 o 
  -1   1  27     4037.44     3527.43     89.72 o 
   1   1  27      108.38       87.22     49.05 o 
   3   1  27     1981.81     2200.60    114.68 o 
   5   1  27     5382.35     5815.96    246.52 o 
   7   1  27      114.08        1.81    117.32 o 
  -6   2  27      159.05      258.81    138.28 o 
  -4   2  27       52.03       16.66     22.25 o 
  -2   2  27      240.85      202.41     32.54 o 
   0   2  27      520.14      479.85     68.33 o 
   2   2  27        9.69       37.09     64.99 o 
   4   2  27      194.68      205.98     99.77 o 
   6   2  27        6.83       34.26     88.85 o 
  -7   3  27        4.80       12.30    208.78 o 
  -5   3  27     5117.40     5436.46    236.76 o 
  -3   3  27     5842.85     5911.74    276.32 o 
  -1   3  27       21.18       23.29     34.29 o 
   1   3  27      284.06      299.91     68.22 o 
   3   3  27     3838.77     4272.95    148.44 o 
   5   3  27     3140.16     3321.94    619.28 o 
  -6   4  27     1109.57      907.15    426.22 o 
  -4   4  27     3276.62     3323.98     96.32 o 
  -2   4  27      334.00      319.11     32.58 o 
   0   4  27     6936.24     7261.11    122.20 o 
   2   4  27      745.77      791.15     84.08 o 
   4   4  27      488.49      330.25    118.63 o 
   6   4  27      360.23      265.09    143.64 o 
  -7   5  27        2.86      -51.22    142.46 o 
  -5   5  27      749.83      658.65    191.34 o 
  -3   5  27      564.90      558.99    156.41 o 
  -1   5  27      422.20      458.77     60.32 o 
   1   5  27      354.94      372.65     65.11 o 
   3   5  27     6793.23     7425.59    191.02 o 
   5   5  27     2204.30     2399.39    832.85 o 
  -6   6  27       18.72      -33.16    101.36 o 
  -4   6  27     1667.35     1697.68    387.81 o 
  -2   6  27      751.29      553.97     65.01 o 
   0   6  27       68.18       79.51     44.87 o 
   2   6  27     1457.17     1536.25     90.97 o 
   4   6  27     1824.33     1931.68    273.37 o 
   6   6  27      180.61       78.16    116.11 o 
  -7   7  27        1.79      -59.48    116.30 o 
  -5   7  27     1681.45     1627.43    349.53 o 
  -3   7  27     3436.06     3936.03    134.31 o 
  -1   7  27      293.76      252.61     51.36 o 
   1   7  27     3128.34     3189.01    108.29 o 
   3   7  27     1836.91     1964.14    241.43 o 
   5   7  27     3434.21     3809.57    184.83 o 
  -6   8  27       17.93       -2.35     97.21 o 
  -4   8  27     2386.84     2488.55    447.09 o 
  -2   8  27        2.27       20.35     28.78 o 
   0   8  27     1720.59     1967.10     99.36 o 
   2   8  27      193.86      172.94     74.40 o 
   4   8  27     2712.98     3141.65    417.15 o 
  -5   9  27      732.90      308.89    158.91 o 
  -3   9  27     2023.76     2103.50    184.56 o 
  -1   9  27      452.08      374.27     75.64 o 
   1   9  27      513.53      417.25     66.30 o 
   3   9  27       16.36       41.09     56.12 o 
   5   9  27      556.53      114.16    115.58 o 
  -6  10  27     1863.76     1477.16    432.18 o 
  -4  10  27     4768.71     5411.19    183.48 o 
  -2  10  27      374.02      252.89    129.29 o 
   0  10  27     5045.72     5183.25    135.31 o 
   2  10  27      615.01      570.52     81.85 o 
  -5  11  27        4.32       -6.29     60.14 o 
  -3  11  27        2.31      -24.85     77.97 o 
  -1  11  27       38.19       48.80     70.06 o 
   1  11  27      354.58      301.68     62.64 o 
   3  11  27      332.35       26.80     75.26 o 
  -4  12  27      737.97      526.09    161.11 o 
  -2  12  27       56.99      -68.24    114.31 o 
   0  12  27     1946.13     2191.42    139.45 o 
   2  12  27       12.89       -6.94     73.17 o 
   4  12  27     3590.06     3848.79    221.53 o 
  -3  13  27      610.13      607.04    191.72 o 
  -1  13  27      102.94       87.62    101.27 o 
   1  13  27       10.30       -8.83     64.30 o 
   3  13  27       45.65       -2.32    117.67 o 
  -2  14  27      300.77      193.71    197.19 o 
   0  14  27      725.32      349.18    345.18 o 
   2  14  27      376.17      190.23    107.40 o 
  -1  15  27       51.16       45.54    296.10 o 
   1  15  27      135.76      187.39    192.82 o 
  -6   0  28      449.13      224.19    391.15 o 
  -4   0  28     1989.75     2233.40    217.80 o 
  -2   0  28     5409.23     5247.55    292.85 o 
   0   0  28     3006.19     3461.26    145.76 o 
   2   0  28      490.42      428.61    112.66 o 
   4   0  28     2848.58     3434.83    242.21 o 
   6   0  28        5.66      -62.39    144.00 o 
  -7   1  28        0.93     -139.41    171.96 o 
  -5   1  28        7.58       12.36     80.84 o 
  -3   1  28        5.12       18.32     54.23 o 
  -1   1  28       85.36      113.27     38.47 o 
   1   1  28      110.50      101.35     48.61 o 
   3   1  28        4.60        3.69     59.43 o 
   5   1  28       37.51       98.23    102.30 o 
  -6   2  28      386.52      493.49    156.58 o 
  -4   2  28     1953.68     1619.61    111.49 o 
  -2   2  28     5926.95     5983.80    182.35 o 
   0   2  28     6339.64     6872.87    127.81 o 
   2   2  28       47.37      -30.29     52.18 o 
   4   2  28     1793.01     1198.09    627.00 o 
   6   2  28       11.77      -11.30     88.70 o 
  -7   3  28       30.30       80.86    193.70 o 
  -5   3  28      138.46       75.16     99.68 o 
  -3   3  28      121.25       18.08     64.62 o 
  -1   3  28     3257.70     3200.63     82.55 o 
   1   3  28     2420.76     2518.62     97.30 o 
   3   3  28      373.39      358.44     88.84 o 
   5   3  28       80.14       20.52     86.81 o 
  -6   4  28       11.77       42.67    116.57 o 
  -4   4  28      612.12      486.95     53.85 o 
  -2   4  28      356.05      446.41    107.49 o 
   0   4  28     8110.72     8378.42    134.62 o 
   2   4  28       27.01        9.40     45.18 o 
   4   4  28      648.87      255.95    150.36 o 
   6   4  28      263.69      172.59    128.30 o 
  -7   5  28      698.27      245.60    363.53 o 
  -5   5  28       37.36        1.99     91.47 o 
  -3   5  28       39.29        6.81     45.89 o 
  -1   5  28      740.50      635.65     54.19 o 
   1   5  28        7.20       13.34     46.97 o 
   3   5  28       64.73       53.24     72.62 o 
   5   5  28        1.72       -3.10     77.79 o 
  -6   6  28       88.23       31.96    104.37 o 
  -4   6  28      385.67      109.24     72.43 o 
  -2   6  28     1591.40     1447.84    127.82 o 
   0   6  28    13139.50    13072.87    265.28 o 
   2   6  28      155.49      118.69     58.50 o 
   4   6  28      291.11      175.82     84.44 o 
   6   6  28      500.85      272.65    149.46 o 
  -5   7  28       57.85       26.16     48.98 o 
  -3   7  28      494.93      315.49    114.59 o 
  -1   7  28     2094.58     1977.75     86.47 o 
   1   7  28     1625.43     1689.94     87.77 o 
   3   7  28      666.71      275.43    127.40 o 
   5   7  28      401.13      140.15     95.78 o 
  -6   8  28       18.12        6.89    132.19 o 
  -4   8  28      256.23       98.54     67.60 o 
  -2   8  28     3214.78     3208.44    156.05 o 
   0   8  28     5848.36     5911.64    216.24 o 
   2   8  28       72.31       39.59     67.32 o 
   4   8  28     3187.74     3135.84    141.60 o 
  -5   9  28     1057.88      438.51    227.70 o 
  -3   9  28      117.92      107.12    113.78 o 
  -1   9  28     3197.78     3201.65    108.60 o 
   1   9  28     2003.96     2144.12     96.29 o 
   3   9  28      397.65      271.88     96.42 o 
   5   9  28        5.09      -17.85     89.72 o 
  -4  10  28       34.49      -31.23     65.12 o 
  -2  10  28     2059.52     2061.91    198.42 o 
   0  10  28     1933.21     1870.41    113.23 o 
   2  10  28      109.67      165.41     61.48 o 
   4  10  28        5.68        2.81     82.60 o 
  -5  11  28      602.18      410.04    126.37 o 
  -3  11  28       20.48       33.93    108.03 o 
  -1  11  28     3674.90     3783.22    191.55 o 
   1  11  28     2435.38     2503.86    123.78 o 
   3  11  28      574.35      106.68    129.38 o 
  -4  12  28        0.69      -18.11     61.49 o 
  -2  12  28      658.14      188.96    282.17 o 
   0  12  28      187.89       53.12     86.61 o 
   2  12  28      168.61      193.86    104.57 o 
  -3  13  28      255.21      270.70    142.22 o 
  -1  13  28     2629.43     2931.29    262.78 o 
   1  13  28      607.61      452.67    104.89 o 
  -2  14  28      444.48      273.46    215.48 o 
   0  14  28       51.05       58.19    106.25 o 
  -7   1  29     1759.63     1819.07    338.72 o 
  -5   1  29     3149.92     3232.08    187.82 o 
  -3   1  29      654.91      594.42    135.22 o 
  -1   1  29      885.65     1155.78     67.60 o 
   1   1  29     2318.90     2172.15    102.16 o 
   3   1  29     1894.26     1960.18    121.98 o 
   5   1  29        3.66       19.98     84.18 o 
  -6   2  29       40.50       69.72    129.46 o 
  -4   2  29      361.38      380.92    127.14 o 
  -2   2  29       47.04       47.03     34.94 o 
   0   2  29      131.12      148.29     51.92 o 
   2   2  29        5.79       -8.90     35.88 o 
   4   2  29      163.12       51.35     82.45 o 
   6   2  29       34.02       45.33    108.68 o 
  -7   3  29     1106.02     1108.97    262.29 o 
  -5   3  29     2205.77     2440.32    286.04 o 
  -3   3  29      197.45      162.02     65.34 o 
  -1   3  29     2746.46     2878.58     99.52 o 
   1   3  29      151.50      154.96     63.86 o 
   3   3  29      191.29      114.65     66.31 o 
   5   3  29        3.23        7.19     70.33 o 
  -6   4  29       47.35      115.23    127.76 o 
  -4   4  29      585.86      365.02    113.37 o 
  -2   4  29       70.95      110.14     28.72 o 
   0   4  29       33.08        8.83     36.01 o 
   2   4  29      136.33      139.31     61.59 o 
   4   4  29      463.97       73.62     74.51 o 
   6   4  29        2.10       86.83    116.45 o 
  -5   5  29     1686.32     1200.13   1073.31 o 
  -3   5  29        5.55       25.72     80.45 o 
  -1   5  29      421.18      513.76     55.51 o 
   1   5  29      256.06      245.80     67.80 o 
   3   5  29     1264.45     1172.69    173.76 o 
   5   5  29       15.09      -31.39     77.08 o 
  -6   6  29      666.71        3.45    103.49 o 
  -4   6  29      435.65       88.00     81.39 o 
  -2   6  29      292.09      197.74    178.22 o 
   0   6  29       32.64       31.69     50.77 o 
   2   6  29     1372.57     1275.63    176.72 o 
   4   6  29      390.12      118.55     78.37 o 
  -5   7  29      671.95       -0.34    102.90 o 
  -3   7  29       59.61       39.49     63.31 o 
  -1   7  29      608.03      490.82     71.54 o 
   1   7  29      652.34      599.74     74.76 o 
   3   7  29     1842.93     1620.75    356.34 o 
   5   7  29        8.18      -12.53     66.89 o 
  -4   8  29      668.67      393.74    198.50 o 
  -2   8  29       22.75       21.04     70.20 o 
   0   8  29      359.02      381.15     87.66 o 
   2   8  29     1586.62     1563.98    221.72 o 
   4   8  29      360.61      166.42     85.47 o 
  -5   9  29      652.57       74.40    101.00 o 
  -3   9  29      402.29       74.03    128.73 o 
  -1   9  29      949.39      954.27    113.19 o 
   1   9  29      344.51      310.58     69.95 o 
   3   9  29     1017.56      610.98    235.78 o 
  -4  10  29       12.41      -53.06     95.02 o 
  -2  10  29     1430.58     1702.30    197.80 o 
   0  10  29      574.80      427.39     86.60 o 
   2  10  29     2332.84     2488.01    130.01 o 
   4  10  29      657.15       11.01     87.28 o 
  -3  11  29        0.57        2.88     96.38 o 
  -1  11  29        7.03       12.87     89.99 o 
   1  11  29       70.18      104.21     77.24 o 
   3  11  29       85.52       21.00     71.07 o 
  -2  12  29     1065.59      279.85    542.44 o 
   0  12  29       56.77       -9.13     55.90 o 
   2  12  29     2305.83     1991.76    297.17 o 
  -3  13  29       10.10      -56.48    155.14 o 
  -1  13  29       59.59        4.73    209.01 o 
   1  13  29        6.93       43.85     75.13 o 
   0  14  29      153.74       16.57     91.02 o 
  -6   0  30     1289.67      800.10    667.85 o 
  -4   0  30      424.61      192.72    213.24 o 
  -2   0  30     6505.63     5890.55    398.26 o 
   0   0  30       78.14      132.60     66.88 o 
   2   0  30     3908.41     4353.15    178.55 o 
   4   0  30       61.19       24.54     84.69 o 
  -5   1  30       68.98      185.61    107.75 o 
  -3   1  30      708.37      601.11    166.72 o 
  -1   1  30        3.09        1.94     29.89 o 
   1   1  30        5.30       61.64     51.87 o 
   3   1  30        4.82       46.23     65.71 o 
   5   1  30       33.01      -12.63     72.09 o 
  -6   2  30     1208.49     1381.09    220.98 o 
  -4   2  30      127.83      216.98    121.49 o 
  -2   2  30     3850.11     3665.59    134.67 o 
   0   2  30       79.24       44.88     45.42 o 
   2   2  30     1193.24     1359.16    108.92 o 
   4   2  30       90.80      123.46     81.00 o 
  -5   3  30      304.36      254.87    134.30 o 
  -3   3  30      590.33      439.84    215.06 o 
  -1   3  30      233.90      238.50     47.51 o 
   1   3  30       48.99       22.80     52.44 o 
   3   3  30      350.96      229.14     76.19 o 
   5   3  30       12.88       61.56     92.23 o 
  -6   4  30     1089.89      539.62    452.19 o 
  -4   4  30      134.57       25.00     80.61 o 
  -2   4  30      682.83      482.25    132.58 o 
   0   4  30        3.53      -45.29     45.29 o 
   2   4  30     1871.49     2437.21    109.53 o 
   4   4  30      649.70      107.18     87.49 o 
  -5   5  30      554.61       -0.89    103.33 o 
  -3   5  30      336.60       78.39    124.51 o 
  -1   5  30       55.70      102.07     38.89 o 
   1   5  30     2520.80     2627.15    108.42 o 
   3   5  30      874.47      565.63    171.28 o 
   5   5  30       20.36       64.61    103.33 o 
  -6   6  30      158.01        6.74    110.70 o 
  -4   6  30      887.12      108.34     91.34 o 
  -2   6  30      759.17      592.93    311.99 o 
   0   6  30       96.99       43.10     54.87 o 
   2   6  30     2666.42     3011.09    133.66 o 
   4   6  30      345.41       76.82     84.88 o 
  -5   7  30       42.94       13.85    111.63 o 
  -3   7  30      257.06       30.26    109.24 o 
  -1   7  30      507.23      457.93     60.15 o 
   1   7  30     1514.64     1636.10    113.59 o 
   3   7  30      132.72       79.90     61.36 o 
   5   7  30        3.23      -11.75    102.23 o 
  -4   8  30       19.21       16.68     57.68 o 
  -2   8  30      687.46      302.24    198.87 o 
   0   8  30        0.56       34.15     55.08 o 
   2   8  30     1343.15     1256.52    127.19 o 
   4   8  30      423.37      146.07     97.83 o 
  -5   9  30      244.49       14.15    112.35 o 
  -3   9  30      327.60      117.59    259.40 o 
  -1   9  30      486.99      397.08    124.59 o 
   1   9  30      774.58      674.81     96.05 o 
   3   9  30      930.82      626.54    237.13 o 
  -4  10  30      348.08      205.82    115.63 o 
  -2  10  30      267.26      254.83    139.52 o 
   0  10  30      201.51      120.97     86.60 o 
   2  10  30      589.74      511.45    146.63 o 
  -3  11  30     2473.23     2710.71    272.46 o 
  -1  11  30       68.65      123.60    168.13 o 
   1  11  30      834.74      580.65    165.17 o 
   3  11  30     1063.05      674.49    297.84 o 
  -2  12  30      237.73        3.98    186.99 o 
   0  12  30       16.01       19.41     76.25 o 
   2  12  30      415.08      305.26    122.81 o 
  -1  13  30      551.59        2.99    129.51 o 
  -5   1  31      224.60      165.34    115.34 o 
  -3   1  31     7195.92     7946.60    340.83 o 
  -1   1  31      170.62      264.13     51.91 o 
   1   1  31     2057.63     2160.99    122.30 o 
   3   1  31     1136.93      502.86    310.62 o 
   5   1  31     2660.28     2267.88    859.34 o 
  -6   2  31      179.75      240.98    154.68 o 
  -4   2  31      287.44      197.05    154.27 o 
  -2   2  31       17.51        4.57     30.46 o 
   0   2  31      517.90      630.10     75.42 o 
   2   2  31      547.54      442.29     85.27 o 
   4   2  31       33.52       48.34     73.33 o 
  -5   3  31      593.14      345.04    185.50 o 
  -3   3  31     5765.06     5954.26    343.57 o 
  -1   3  31     1301.38     1466.88     73.07 o 
   1   3  31      473.18      543.95     79.02 o 
   3   3  31       56.21       29.56     57.93 o 
   5   3  31     2133.80     1487.14    668.29 o 
  -6   4  31      261.42       67.60    127.83 o 
  -4   4  31     1215.21      277.59    367.70 o 
  -2   4  31      990.48      927.23    305.30 o 
   0   4  31      724.96      727.35     73.45 o 
   2   4  31     2268.08     2129.82    275.78 o 
   4   4  31        8.13       -6.31     67.71 o 
  -5   5  31      680.45        3.68    123.17 o 
  -3   5  31     1243.41     1294.73    390.79 o 
  -1   5  31      128.46      135.23     49.90 o 
   1   5  31       56.09       66.55     57.06 o 
   3   5  31       88.52       38.93     66.58 o 
   5   5  31     2779.65     3418.07    177.81 o 
  -4   6  31      480.38        9.20    102.03 o 
  -2   6  31      350.53      161.42    178.57 o 
   0   6  31     1932.39     2009.53     96.18 o 
   2   6  31      119.45      111.58     69.46 o 
   4   6  31     1194.51      390.48    215.69 o 
  -5   7  31       78.56      -26.11    122.92 o 
  -3   7  31      947.05        9.22     68.69 o 
  -1   7  31      489.79      500.73     81.05 o 
   1   7  31      411.46      324.87     81.69 o 
   3   7  31      106.60       49.23     59.09 o 
  -4   8  31      854.90      207.41    145.66 o 
  -2   8  31      583.91      351.19    230.70 o 
   0   8  31      697.09      696.89     96.25 o 
   2   8  31       32.94       55.25     58.14 o 
   4   8  31      585.59      170.57     91.25 o 
  -3   9  31      541.18      150.97    424.75 o 
  -1   9  31       22.16      -26.98     73.34 o 
   1   9  31      548.54      462.56     90.93 o 
   3   9  31       19.40       11.09     71.00 o 
  -4  10  31     4269.17     4582.25    293.37 o 
  -2  10  31      688.64      222.13    448.13 o 
   0  10  31      187.43      131.15     67.73 o 
   2  10  31      635.26      511.39    108.08 o 
  -3  11  31       51.23       -7.96    111.85 o 
  -1  11  31       70.80       15.80    113.15 o 
   1  11  31       58.56       69.64     72.23 o 
   0  12  31      142.73       57.84    117.93 o 
  -4   0  32     2318.54     3180.86    373.49 o 
  -2   0  32     1445.78     1489.10    113.63 o 
   0   0  32    11038.24    11420.51    490.93 o 
   2   0  32       31.20       55.57     81.31 o 
   4   0  32     2055.72     2252.28    257.35 o 
  -5   1  32        4.53      -39.38    111.43 o 
  -3   1  32       75.79      -45.81    173.12 o 
  -1   1  32       81.64       54.30     41.04 o 
   1   1  32       67.28       51.42     55.03 o 
   3   1  32       91.40       26.62     58.63 o 
   5   1  32        3.82      -20.48    115.89 o 
  -4   2  32     1979.69     2238.03    302.76 o 
  -2   2  32      213.86      155.47     66.12 o 
   0   2  32    10330.43    10999.26    231.69 o 
   2   2  32      854.05      954.93    153.86 o 
   4   2  32      503.29      269.26    124.04 o 
  -5   3  32      158.97       79.74    113.27 o 
  -3   3  32      151.69       32.45    129.29 o 
  -1   3  32      248.89      185.04     59.02 o 
   1   3  32     2046.32     2128.47    105.62 o 
   3   3  32       98.26       53.14     67.07 o 
  -4   4  32      170.01      -16.79    147.29 o 
  -2   4  32      147.87      180.27     95.75 o 
   0   4  32     1919.10     2149.81     98.35 o 
   2   4  32      810.25      618.23    139.37 o 
   4   4  32      194.42      163.97     83.70 o 
  -5   5  32       39.95        1.60    145.27 o 
  -3   5  32      234.04      116.32     79.79 o 
  -1   5  32      188.99      160.50     48.30 o 
   1   5  32      138.22      231.79     71.06 o 
   3   5  32      690.53      292.18    152.78 o 
  -4   6  32      115.91       -7.09    172.19 o 
  -2   6  32      245.80       97.27    108.86 o 
   0   6  32     1985.49     2144.97     92.92 o 
   2   6  32     1185.61     1163.67    101.13 o 
   4   6  32       94.67       49.79     71.68 o 
  -3   7  32      266.64      -11.92     86.90 o 
  -1   7  32      944.48      589.01    161.12 o 
   1   7  32      992.54      931.81     94.78 o 
   3   7  32      120.64       73.43     73.38 o 
  -4   8  32       92.65       -4.98    168.45 o 
  -2   8  32      126.27        4.51     65.64 o 
   0   8  32     1930.02     1946.09     95.25 o 
   2   8  32      370.06      438.83     84.44 o 
  -3   9  32      694.96      -11.20    104.01 o 
  -1   9  32      732.78      592.22    148.14 o 
   1   9  32     1642.55     1751.71    269.78 o 
  -2  10  32       92.14       52.67    102.95 o 
   0  10  32      497.91      222.05     97.77 o 
   2  10  32      155.18      205.92     98.15 o 
  -1  11  32      785.44      207.88    283.72 o 
   1  11  32     2032.93     2218.81    395.45 o 
  -5   1  33     4420.94     5089.74    337.73 o 
  -3   1  33      580.84      669.47    266.74 o 
  -1   1  33     1686.43     1839.55     82.93 o 
   1   1  33      204.70      282.50     72.83 o 
   3   1  33     2161.79     1561.61    580.59 o 
  -4   2  33       38.68       40.41    157.73 o 
  -2   2  33        0.72       39.06     48.56 o 
   0   2  33       66.76       98.56     62.62 o 
   2   2  33      536.05      446.33     82.49 o 
   4   2  33       66.51       37.81     81.96 o 
  -5   3  33     2175.64     2567.81    232.78 o 
  -3   3  33      417.25      186.86    299.27 o 
  -1   3  33     1731.99     1794.40     76.56 o 
   1   3  33     1230.26     1453.46    102.78 o 
   3   3  33       16.95       94.53     83.35 o 
  -4   4  33       68.53      -23.06    100.21 o 
  -2   4  33      190.70      210.60    124.87 o 
   0   4  33      598.87      595.21     71.37 o 
   2   4  33      481.19      440.38    116.67 o 
   4   4  33      708.01      319.57    155.32 o 
  -3   5  33      658.62      246.78    251.75 o 
  -1   5  33      492.64      506.05    140.19 o 
   1   5  33      199.35      215.94     71.69 o 
   3   5  33      100.70       72.85     72.16 o 
  -4   6  33     1123.72     1170.60    363.66 o 
  -2   6  33        5.34        6.38     81.45 o 
   0   6  33      734.95      600.07     73.97 o 
   2   6  33      168.57      221.87     82.02 o 
  -3   7  33       23.60        8.79     67.08 o 
  -1   7  33      702.20      656.41    206.36 o 
   1   7  33       66.90      118.07     70.89 o 
   3   7  33      749.87      519.99    157.45 o 
  -2   8  33       19.62       -1.64    105.73 o 
   0   8  33      185.47      119.99     65.88 o 
   2   8  33       82.72      207.07     92.34 o 
  -1   9  33      493.75      469.42    181.02 o 
   1   9  33      194.89      159.34     85.39 o 
   0  10  33     1545.65     1025.83    275.88 o 
  -4   0  34      235.25      432.21    275.70 o 
  -2   0  34      944.19      797.86    280.80 o 
   0   0  34     2451.94     2382.57    138.29 o 
   2   0  34      941.79      860.44    420.54 o 
  -3   1  34        8.67      -47.10    155.36 o 
  -1   1  34      240.95      177.83     66.84 o 
   1   1  34        6.70        1.00     56.90 o 
   3   1  34        0.64       13.00     63.10 o 
  -4   2  34      196.48      279.92    175.31 o 
  -2   2  34      191.55      103.18    160.29 o 
   0   2  34     1075.54      939.64     82.49 o 
   2   2  34      693.67      694.70    116.72 o 
  -3   3  34       30.35      -40.06    151.30 o 
  -1   3  34      121.09       97.87     84.75 o 
   1   3  34       58.87       52.38     57.75 o 
   3   3  34      206.51       74.71     76.99 o 
  -4   4  34     2102.23     2460.43    275.77 o 
  -2   4  34      758.51      386.89    195.14 o 
   0   4  34      487.14      365.77     75.32 o 
   2   4  34      143.45      208.20     83.05 o 
  -3   5  34      485.84      153.26    165.90 o 
  -1   5  34      271.76      208.16     85.19 o 
   1   5  34        0.48      -17.54     52.34 o 
   3   5  34      911.24      512.47    210.77 o 
  -2   6  34     1418.28      776.11    363.30 o 
   0   6  34      194.34      200.80     64.17 o 
   2   6  34      608.19      604.54    101.34 o 
  -3   7  34        0.86        4.79     93.72 o 
  -1   7  34      436.99      494.85    105.76 o 
   1   7  34        7.52       95.85     71.85 o 
  -2   8  34       46.09       -9.60     88.86 o 
   0   8  34        5.26      -65.10     86.44 o 
  -1   9  34      415.94      410.68    136.43 o 
  -3   1  35     1005.66      972.41    224.16 o 
  -1   1  35     3873.48     4006.77    164.88 o 
   1   1  35      353.90      444.67     93.26 o 
   3   1  35      477.92      180.13    113.55 o 
  -4   2  35      190.41      166.71    172.97 o 
  -2   2  35        1.43        0.94    140.07 o 
   0   2  35        5.13       55.31     57.43 o 
   2   2  35        1.51       49.47     66.95 o 
  -3   3  35     1653.06      450.01   1069.02 o 
  -1   3  35     2909.47     3286.58    159.00 o 
   1   3  35        5.18       71.43     72.32 o 
  -2   4  35      200.76      101.88    113.25 o 
   0   4  35      420.61      260.38     72.53 o 
   2   4  35        6.80      -11.67     61.21 o 
  -3   5  35     2670.80     3451.79    288.95 o 
  -1   5  35     1229.14      970.57    230.91 o 
   1   5  35        3.36       68.12     61.03 o 
  -2   6  35      797.41      777.38    416.56 o 
   0   6  35      414.53      506.31    124.89 o 
  -1   7  35      348.75      476.07    108.43 o 
  -2   0  36      849.96      925.13    315.26 o 
   0   0  36     1728.81     1439.95    184.37 o 
   2   0  36     1990.02     2475.42    250.42 o 
  -3   1  36       60.90       15.93    136.66 o 
  -1   1  36       97.24      110.38     99.22 o 
   1   1  36       95.98      148.19     70.60 o 
  -2   2  36      531.52      190.87    190.29 o 
   0   2  36      417.59      345.44     82.23 o 
   2   2  36     1957.87     2212.78    157.07 o 
  -1   3  36        3.76        0.25     48.16 o 
   1   3  36      206.07      247.02     86.22 o 
  -2   4  36       31.39        7.79    147.95 o 
   0   4  36      350.89      215.85    109.66 o 
  -1   5  36       55.75       32.92     68.38 o 
  -1   1  37      110.66      119.58    223.26 o 
                                                 
